# Supplementary material for: ImmuneLENS characterizes systemic immune dysregulation in aging and cancer
Source: Nat Genet. 2025 Feb 18;57(3):694–705. doi: 10.1038/s41588-025-02086-5 (PMC11906351; doi:10.1038/s41588-025-02086-5)
Supplement: Supplementary file 3 — Clinical data for the 100KGP cohort, raw output for the TRACERx 100 limma analysis and output of the 100KGP analysis, including correlations between circulating and infiltrating immune scores, differences in TRAV segment usage, sexual dimorphism and propensity matching between cancer and normal analysis, complete CoxPH model outputs, output from the PLINK analysis of the ref. 27. SNP set and results from the Poisson dNdScv selection analysis. [file 41588_2025_2086_MOESM3_ESM.xlsx]

## Sheet: Contents
Sheet Number	Sheet Name	Description
1	Contents
2	100KGP clinical data	Table of clinical data of 100KGP cohorts (ancestry: eur = european, afr = african, sas = south asian, eas = east asian, una = unassigned, unk = unknown)
3	Tx100 igMD DGEA	LIMMA/EdgeR output for differential gene expression analysis for high vs low igM/D fraction samples in Tx100
4	Tx100 igMD GSEA	Gene set enrichment analyis of differentially expressed genes for high vs low igM/D fraction samples in Tx100
5	Tx100 igG DGEA	LIMMA/EdgeR output for differential gene expression analysis for high vs low igG fraction samples in Tx100
6	Tx100 igG GSEA	Gene set enrichment analyis of differentially expressed genes for high vs low igGfraction samples in Tx100
7	Tx100 igA DGEA	LIMMA/EdgeR output for differential gene expression analysis for high vs low igA fraction samples in Tx100
8	Tx100 igA GSEA	Gene set enrichment analyis of differentially expressed genes for high vs low igAfraction samples in Tx100
9	100KGP Blood vs tumour	Pearson correlation of ImmuneLENS scores between matched germline blood and tumour samples
10	100KGP TRAV blood vs tumour	TRAV segment usage differences computed using propensity matching between blood and tumour samples
11	100KGP TRAV tumour vs pancan	TRAV segment usage differences computed using propensity matching between individual histologies and pancancer cohort
12	100KGP TRAV haemonv vs pancan	TRAV segment usage differences computed using propensity matching between haematologican cancers and pancancer cohort
13	100KGP TRAV mucosal vs pancan	TRAV segment usage differences computed using propensity matching between mucosal cancers and pancancer cohort
14	100KGP sex dimorp	Fold change between females and males (FC > 1 = higher in females) for ImmuneLENS scores calculated by bootstrap analysis
15	100KGP cancer vs prop match	Fold change between cancer and propensity matched normal cohort (FC > 1 = higher in females) for circulating ImmuneLENS scores calculated by bootstrap analysis
16	100KGP complete coxPH	Complete output of hazard ratios for all coxPH models for 5 year overall survival.. Cohort = subset of 100KGP (complete, males, females, highTMB, lowTMB), disease = cancer histology subset, variable = ImmuneLENS calculated variable included in the model
17	100KGP CoxPH Meta analysis	Random Effects Meta analysis to access heterogenity of hazard ratio using I^2 statistic
18	100KGP eur pancan PLINK TCRA	PLINK output for Mikhaylova SNP set for European ancestry pancan population association with circulating TCRA T cell fraction
19	100KGP eur pancan PLINK IGH	PLINK output for Mikhaylova SNP set for European ancestry pancan population pancan association with circulating IGH B cell fraction
20	100KGP eur pancan PLINK TB	PLINK output for Mikhaylova SNP set for European ancestry pancan population pancan association with circulating T/B cell ratio
21	100KGP eur normal PLINK TCRA	PLINK output for Mikhaylova SNP set for European ancestry normal population association with circulating TCRA T cell fraction
22	100KGP eur normal PLINK IGH	PLINK output for Mikhaylova SNP set for European ancestry normal population pancan association with circulating IGH B cell fraction
23	100KGP eur normal PLINK TB	PLINK output for Mikhaylova SNP set for European ancestry normal population pancan association with circulating T/B cell ratio
24	100KGP afr pancan PLINK TCRA	PLINK output for Mikhaylova SNP set for African ancestry pancan population association with circulating TCRA T cell fraction
25	100KGP afr pancan PLINK IGH	PLINK output for Mikhaylova SNP set for African ancestry pancan population pancan association with circulating IGH B cell fraction
26	100KGP afr pancan PLINK TB	PLINK output for Mikhaylova SNP set for African ancestry pancan population pancan association with circulating T/B cell ratio
27	100KGP afr normal PLINK TCRA	PLINK output for Mikhaylova SNP set for African ancestry normal population association with circulating TCRA T cell fraction
28	100KGP afr normal PLINK IGH	PLINK output for Mikhaylova SNP set for African ancestry normal population pancan association with circulating IGH B cell fraction
29	100KGP afr normal PLINK TB	PLINK output for Mikhaylova SNP set for African ancestry normal population pancan association with circulating T/B cell ratio
30	100KGP duffy SNP LM	Output for Linear model predicting circulating TCRA T cell fraction in combined european and african ancestry populations using ancestry status and Duffy SNP status
31	100KGP dnds pancancer TCRA	Output of the significance of infiltrating T cell fraction in Poisson model for number of observed mutations in different genes
32	100KGP dnds pancancer IGH	Output of the significance of infiltrating B cell fraction in Poisson model for number of observed mutations in different genes
33	100KGP dnds pancancer igMD	Output of the significance of infiltrating igM/D B cell fraction in Poisson model for number of observed mutations in different genes
34	100KGP dnds pancancer igA	Output of the significance of infiltrating igA B cell fraction in Poisson model for number of observed mutations in different genes
35	100KGP dnds pancancer igG	Output of the significance of infiltrating igG B cell fraction in Poisson model for number of observed mutations in different genes
36	100KGP dnds pancancer igCS	Output of the significance of infiltrating class switched B cell fraction in Poisson model for number of observed mutations in different genes
37	100KGP dnds dt TCRA	Output of the significance of infiltrating T cell fraction in Poisson model for number of observed mutations in different genes and disease types
38	100KGP dnds dt IGH	Output of the significance of infiltrating B cell fraction in Poisson model for number of observed mutations in different genes and disease types
39	100KGP dnds dt igMD	Output of the significance of infiltrating igM/D B cell fraction in Poisson model for number of observed mutations in different genes and disease types
40	100KGP dnds dt igA	Output of the significance of infiltrating igA B cell fraction in Poisson model for number of observed mutations in different genes and disease types
41	100KGP dnds dt igG	Output of the significance of infiltrating igG B cell fraction in Poisson model for number of observed mutations in different genes and disease types
42	100KGP dnds dt igCS	Output of the significance of infiltrating class switched B cell fraction in Poisson model for number of observed mutations in different genes and disease types
43	100KGP age group dimorphism	Output of wilcox tests for ImmuneLENS output of males vs females across age quintiles in normal and pan cancer cohort

## Sheet: 100KGP clinical data
	Total	Median age	Tumour depth	Germline depth	#females	%females	#males	%male	#eur	%eur	#non_eur	%non_eur	#afr	%afr	#sas	%sas	#eas	%eas	#amr	%amr	#una	%una	#unk	%unk	#other	%other	#germline blood	%with germline blood
Rare disease relatives (normal cohort)	30665	42	NA	39.7	17169	56	13496	44	23636	77.1	7029	22.9	664	2.2	3542	11.6	185	0.6	99	0.3	2265	7.4	274	0.9	-	-	30655	100
Pan Cancer	14501	65	97.5	32.7	8197	56.5	6304	43.5	12489	86.1	2012	13.9	447	3.1	515	3.6	114	0.8	32	0.2	577	4	327	2.3	-	-	13868	95.6
Breast invasive carcinoma ER+	2078	61	97.2	32.6	2040	98.2	38	1.8	1738	83.6	340	16.4	92	4.4	87	4.2	-	-	-	-	-	-	-	-	161	7.7	2074	99.8
Colon adenocarcinoma	1947	70	97.7	32.9	843	43.3	1104	56.7	1709	87.8	238	12.2	52	2.7	63	3.2	-	-	-	-	-	-	-	-	123	6.3	1942	99.7
Kidney renal clear cell carcinoma	1026	63	98.1	32.7	355	34.6	671	65.4	903	88	123	12	14	1.4	43	4.2	-	-	-	-	-	-	-	-	66	6.4	1021	99.5
Sarcoma	804	60	97.9	32.5	347	43.2	457	56.8	697	86.7	107	13.3	8	1	38	4.7	-	-	-	-	-	-	-	-	61	7.6	767	95.4
Lung adenocarcinoma	797	70	96.8	32.6	455	57.1	342	42.9	721	90.5	76	9.5	14	1.8	8	1	-	-	-	-	-	-	-	-	54	6.8	796	99.9
Other cancer types	762	66	97.7	32.9	308	40.4	454	59.6	668	87.7	94	12.3	19	2.5	20	2.6	-	-	-	-	-	-	-	-	55	7.2	730	95.8
Uterine Corpus Endometrial Carcinoma	675	67	96.9	32.6	675	100	0	0	578	85.6	97	14.4	18	2.7	36	5.3	-	-	-	-	-	-	-	-	43	6.4	673	99.7
Rectum adenocarcinoma	643	67	98	32.7	206	32	437	68	566	88	77	12	10	1.6	26	4	-	-	-	-	-	-	-	-	41	6.4	641	99.7
Prostate adenocarcinoma	580	65	98.4	32.8	0	0	580	100	440	75.9	140	24.1	81	14	12	2.1	-	-	-	-	-	-	-	-	47	8.1	579	99.8
Breast invasive carcinoma Unknown	426	61	95.8	33.4	> 421	> 98.8%	< 5	< 1.17%	354	83.1	72	16.9	15	3.5	17	4	-	-	-	-	-	-	-	-	40	9.4	425	99.8
Haematological (B cell)	359	57	96.6	32.2	144	40.1	215	59.9	296	82.5	63	17.5	8	2.2	19	5.3	-	-	-	-	-	-	-	-	36	10	135	37.6
Bladder Urothelial Carcinoma	350	72.5	98.2	32.2	107	30.6	243	69.4	316	90.3	34	9.7	8	2.3	9	2.6	-	-	-	-	-	-	-	-	17	4.9	350	100
Low grade serous ovarian carcinoma	334	65	96.8	32.4	334	100	0	0	288	86.2	46	13.8	8	2.4	12	3.6	-	-	-	-	-	-	-	-	26	7.8	334	100
Breast invasive carcinoma ER-	270	63	97.4	32.7	270	100	0	0	210	77.8	60	22.2	26	9.6	16	5.9	-	-	-	-	-	-	-	-	18	6.7	270	100
Breast invasive carcinoma HER2+	162	63	96.4	32	> 157	> 96.9%	< 5	< 3.09%	130	80.2	32	19.8	8	4.9	8	4.9	-	-	-	-	-	-	-	-	16	9.9	162	100
Uterine Corpus Endometrial Serous Carcinoma	115	71	95.7	32.1	115	100	0	0	85	73.9	30	26.1	14	12.2	7	6.1	-	-	-	-	-	-	-	-	9	7.8	115	100
Lung squamous cell carcinoma	432	71	97.9	32.9	145	33.6	287	66.4	406	94	26	6	-	-	-	-	-	-	-	-	-	-	-	-	-	-	432	100
Glioblastoma multiforme	311	62	97.3	32.6	105	33.8	206	66.2	291	93.6	20	6.4	-	-	-	-	-	-	-	-	-	-	-	-	-	-	311	100
Haematological (myloid)	297	57	96.6	34	149	50.2	148	49.8	251	84.5	46	15.5	-	-	-	-	-	-	-	-	-	-	-	-	-	-	52	17.5
Head and Neck squamous cell carcinoma	259	63	96.3	32.6	92	35.5	167	64.5	228	88	31	12	-	-	-	-	-	-	-	-	-	-	-	-	-	-	257	99.2
Skin Cutaneous Melanoma	252	68	97.5	33	122	48.4	130	51.6	240	95.2	12	4.8	-	-	-	-	-	-	-	-	-	-	-	-	-	-	252	100
Haematological (Unclassified)	173	47	99	34.1	63	36.4	110	63.6	144	83.2	29	16.8	-	-	-	-	-	-	-	-	-	-	-	-	-	-	114	65.9
Brain Lower Grade Glioma	165	41	96.9	32.1	70	42.4	95	57.6	139	84.2	26	15.8	-	-	-	-	-	-	-	-	-	-	-	-	-	-	165	100
Renal other	146	67.5	97.5	32.3	44	30.1	102	69.9	125	85.6	21	14.4	-	-	-	-	-	-	-	-	-	-	-	-	-	-	146	100
Childhood cancers	136	4	98.3	41.4	62	45.6	74	54.4	100	73.5	36	26.5	-	-	-	-	-	-	-	-	-	-	-	-	-	-	128	94.1
Ovarian endometrioid adenocarcinoma	132	59	96.6	33.2	132	100	0	0	112	84.8	20	15.2	-	-	-	-	-	-	-	-	-	-	-	-	-	-	132	100
Pancreatic adenocarcinoma	126	70	98.7	32.8	60	47.6	66	52.4	116	92.1	10	7.9	-	-	-	-	-	-	-	-	-	-	-	-	-	-	124	98.4
Colorectal and Upper GI neuroendocrine	120	63	99.2	33.2	58	48.3	62	51.7	102	85	18	15	-	-	-	-	-	-	-	-	-	-	-	-	-	-	120	100
Lung neuroendocrine	113	69	98.1	32.6	51	45.1	62	54.9	98	86.7	15	13.3	-	-	-	-	-	-	-	-	-	-	-	-	-	-	113	100
Ovarian other	111	58	94.6	32.7	111	100	0	0	92	82.9	19	17.1	-	-	-	-	-	-	-	-	-	-	-	-	-	-	111	100
Neurological other	106	57.5	96.8	33.1	61	57.5	45	42.5	86	81.1	20	18.9	-	-	-	-	-	-	-	-	-	-	-	-	-	-	104	98.1
Esophageal adenocarcinoma	105	67	98.6	31.9	17	16.2	88	83.8	98	93.3	7	6.7	-	-	-	-	-	-	-	-	-	-	-	-	-	-	105	100
Other malignant neoplasms of skin	95	69	96.7	33.8	34	35.8	61	64.2	84	88.4	11	11.6	-	-	-	-	-	-	-	-	-	-	-	-	-	-	94	98.9
Kidney renal papillary cell carcinoma	94	63	99	33.7	38	40.4	56	59.6	78	83	16	17	-	-	-	-	-	-	-	-	-	-	-	-	-	-	94	100

## Sheet: Tx100 igMD DGEA
logFC	AveExpr	t	P.Value	adj.P.Val	B	coef	gene_id
-0.466052	3.3618	-6.07292	6.77478e-09	6.08446e-05	9.94482	low_igMD - high_igMD	SYTL3
0.6476	3.74483	6.05145	7.57574e-09	6.08446e-05	9.85437	low_igMD - high_igMD	LOXL1
0.449929	10.5619	5.01305	1.22947e-06	0.00337739	5.14997	low_igMD - high_igMD	FLNA
-0.999853	0.881244	-5.00553	1.27258e-06	0.00337739	4.76386	low_igMD - high_igMD	WDR49
-0.558171	5.49509	-5.00508	1.27519e-06	0.00337739	5.10687	low_igMD - high_igMD	IKZF3
0.363001	6.44573	4.99917	1.31019e-06	0.00337739	5.07923	low_igMD - high_igMD	PLOD1
-0.573336	0.694559	-4.94931	1.64484e-06	0.00337739	4.36743	low_igMD - high_igMD	PATL2
-0.701362	3.22013	-4.94438	1.68207e-06	0.00337739	4.84621	low_igMD - high_igMD	SELL
-1.02092	-0.167004	-4.87506	2.301e-06	0.00349552	3.96241	low_igMD - high_igMD	IL5RA
0.369774	7.32142	4.86789	2.37639e-06	0.00349552	4.52447	low_igMD - high_igMD	ACTN1
-1.10364	-0.0435683	-4.86627	2.39375e-06	0.00349552	3.87411	low_igMD - high_igMD	COL19A1
0.426376	4.83106	4.75358	3.9547e-06	0.0052937	4.06351	low_igMD - high_igMD	PDLIM7
-0.506925	3.03267	-4.71945	4.5964e-06	0.00533716	3.92517	low_igMD - high_igMD	PRKAR2B
-0.440795	2.78855	-4.71052	4.78018e-06	0.00533716	3.87417	low_igMD - high_igMD	CXCR6
0.564769	4.04977	4.67387	5.61197e-06	0.00533716	3.74752	low_igMD - high_igMD	CDR1
-0.730671	1.25491	-4.67263	5.64243e-06	0.00533716	3.55778	low_igMD - high_igMD	TLR10
-0.531704	2.62457	-4.66449	5.84638e-06	0.00533716	3.67087	low_igMD - high_igMD	RHOH
0.392205	6.60406	4.65927	5.98076e-06	0.00533716	3.66283	low_igMD - high_igMD	ITGB5
0.260938	4.88776	4.61349	7.29525e-06	0.00616756	3.49799	low_igMD - high_igMD	ZNF436
-1.03905	-0.154619	-4.57665	8.55088e-06	0.00670843	2.8897	low_igMD - high_igMD	FCRL1
-0.836933	1.835	-4.57076	8.77028e-06	0.00670843	3.30005	low_igMD - high_igMD	CCL19
0.271388	6.14863	4.55917	9.21739e-06	0.00672995	3.26174	low_igMD - high_igMD	CD276
0.284927	3.5617	4.53161	1.03709e-05	0.00724293	3.19035	low_igMD - high_igMD	HCFC1R1
-0.55353	2.63679	-4.50336	1.16967e-05	0.00780547	3.07135	low_igMD - high_igMD	BANK1
-0.994005	0.820501	-4.49042	1.2357e-05	0.00780547	2.83076	low_igMD - high_igMD	ACKR1
-0.453526	3.09811	-4.48282	1.27616e-05	0.00780547	3.00188	low_igMD - high_igMD	HSH2D
0.646931	0.861178	4.47627	1.31201e-05	0.00780547	2.74238	low_igMD - high_igMD	FAM180A
0.596429	7.35541	4.44238	1.51371e-05	0.00844416	2.80572	low_igMD - high_igMD	AEBP1
-0.307981	4.24583	-4.43232	1.5791e-05	0.00844416	2.78969	low_igMD - high_igMD	PPM1K
-0.832815	-0.758377	-4.42914	1.6003e-05	0.00844416	2.03747	low_igMD - high_igMD	BEND4
-0.604898	0.942983	-4.42481	1.62964e-05	0.00844416	2.52957	low_igMD - high_igMD	RAB37
-0.544237	1.14008	-4.40684	1.75706e-05	0.0088199	2.6086	low_igMD - high_igMD	SGSM1
-0.563777	2.22491	-4.38197	1.94922e-05	0.00946406	2.59408	low_igMD - high_igMD	FCMR
-0.838064	1.64999	-4.37541	2.00322e-05	0.00946406	2.50362	low_igMD - high_igMD	DTHD1
0.513229	5.69614	4.35136	2.21357e-05	0.00996559	2.47032	low_igMD - high_igMD	GPC1
-1.0331	2.2989	-4.34885	2.2367e-05	0.00996559	2.49007	low_igMD - high_igMD	MS4A1
-0.550635	2.04689	-4.34258	2.29551e-05	0.00996559	2.43855	low_igMD - high_igMD	CCR7
-0.485972	0.175004	-4.32763	2.44183e-05	0.0102189	2.02083	low_igMD - high_igMD	CFP
0.568098	1.57486	4.32377	2.48109e-05	0.0102189	2.34211	low_igMD - high_igMD	FABP3
-0.90125	-0.113338	-4.29371	2.80769e-05	0.0111142	1.92908	low_igMD - high_igMD	BLK
0.349084	9.07781	4.29119	2.83684e-05	0.0111142	2.2453	low_igMD - high_igMD	HSPG2
0.581145	11.6174	4.23264	3.60248e-05	0.0136642	2.05422	low_igMD - high_igMD	FN1
0.939686	5.37163	4.22889	3.65786e-05	0.0136642	1.99889	low_igMD - high_igMD	MMP11
-0.529064	3.01086	-4.22055	3.78364e-05	0.0138129	2.01938	low_igMD - high_igMD	SIDT1
0.236357	5.34959	4.19008	4.27933e-05	0.0152753	1.84631	low_igMD - high_igMD	BACE1
-0.619002	2.90721	-4.16784	4.6798e-05	0.0163417	1.82165	low_igMD - high_igMD	SCNN1B
-0.569918	0.685906	-4.15932	4.84261e-05	0.0165504	1.53022	low_igMD - high_igMD	SIRPG
0.49139	7.10788	4.14905	5.04591e-05	0.0166969	1.68958	low_igMD - high_igMD	ANTXR1
0.46284	-0.249359	4.14671	5.09338e-05	0.0166969	1.30272	low_igMD - high_igMD	LOC107986163
-0.838202	0.504983	-4.13078	5.42783e-05	0.016707	1.50946	low_igMD - high_igMD	CD19
-0.515895	1.023	-4.1288	5.47098e-05	0.016707	1.54848	low_igMD - high_igMD	ABCD2
0.257258	7.41298	4.12834	5.48087e-05	0.016707	1.61477	low_igMD - high_igMD	VCL
0.692615	1.10505	4.12234	5.61349e-05	0.016707	1.51372	low_igMD - high_igMD	CORIN
-0.231511	4.67342	-4.12221	5.6165e-05	0.016707	1.61296	low_igMD - high_igMD	DENND2D
-0.236371	4.09539	-4.11585	5.76048e-05	0.0168237	1.61713	low_igMD - high_igMD	ZNF101
0.44042	5.25956	4.08531	6.50219e-05	0.0186508	1.46026	low_igMD - high_igMD	MXRA8
-0.595022	3.66466	-4.07135	6.87092e-05	0.0190307	1.47229	low_igMD - high_igMD	CD38
0.642298	7.48	4.06824	6.95553e-05	0.0190307	1.39665	low_igMD - high_igMD	THBS2
0.234685	6.12265	4.06699	6.99003e-05	0.0190307	1.3867	low_igMD - high_igMD	C1orf198
0.724063	4.97273	4.06193	7.1309e-05	0.0190906	1.38684	low_igMD - high_igMD	ITGA11
0.600835	4.06083	4.04061	7.75426e-05	0.0199207	1.33569	low_igMD - high_igMD	COL8A2
-0.698085	1.38759	-4.03128	8.04304e-05	0.0199207	1.28115	low_igMD - high_igMD	SELP
-0.726815	1.05448	-4.02986	8.08789e-05	0.0199207	1.25304	low_igMD - high_igMD	SPIB
0.339841	5.70664	4.0279	8.15019e-05	0.0199207	1.25272	low_igMD - high_igMD	SLC39A14
-0.954244	-0.394982	-4.02174	8.34885e-05	0.0199207	1.0321	low_igMD - high_igMD	DNAAF1
0.591548	8.49146	4.01954	8.42085e-05	0.0199207	1.23261	low_igMD - high_igMD	COL5A1
0.182803	5.62511	4.01435	8.59354e-05	0.0199207	1.20219	low_igMD - high_igMD	PLEKHM2
0.251645	5.96318	4.00986	8.74528e-05	0.0199207	1.18082	low_igMD - high_igMD	SKI
-0.908045	1.57476	-4.00437	8.93465e-05	0.0199207	1.18517	low_igMD - high_igMD	PLA2G2D
0.196702	7.8862	4.00339	8.96875e-05	0.0199207	1.16699	low_igMD - high_igMD	GLG1
0.344179	9.25701	4.00143	9.03726e-05	0.0199207	1.18273	low_igMD - high_igMD	LRP1
-0.580742	5.53492	-3.99167	9.38712e-05	0.0199207	1.11903	low_igMD - high_igMD	TENT5C
-0.203659	4.84643	-3.98939	9.47077e-05	0.0199207	1.13078	low_igMD - high_igMD	CASP8
0.555809	3.14373	3.98881	9.49214e-05	0.0199207	1.18838	low_igMD - high_igMD	SGCD
-1.04439	3.38005	-3.98864	9.49842e-05	0.0199207	1.14855	low_igMD - high_igMD	C4BPA
0.287109	5.57481	3.98855	9.50167e-05	0.0199207	1.11241	low_igMD - high_igMD	UACA
0.301942	7.37293	3.98727	9.54924e-05	0.0199207	1.10442	low_igMD - high_igMD	CLIC4
-0.630275	1.5963	-3.98305	9.70673e-05	0.0199896	1.07826	low_igMD - high_igMD	GZMB
-0.554386	1.71352	-3.97431	0.000100414	0.0199965	1.1048	low_igMD - high_igMD	ZBP1
0.212241	5.66735	3.96978	0.000102191	0.0199965	1.044	low_igMD - high_igMD	ZBED1
0.370841	8.75281	3.96918	0.000102429	0.0199965	1.06199	low_igMD - high_igMD	VIM
0.383693	2.38421	3.96691	0.000103334	0.0199965	1.10436	low_igMD - high_igMD	RAB3IL1
0.584046	8.67171	3.96593	0.000103728	0.0199965	1.04732	low_igMD - high_igMD	VCAN
0.234889	2.66481	3.963	0.00010491	0.0199965	1.10654	low_igMD - high_igMD	ZNF668
0.377931	5.3018	3.96066	0.00010586	0.0199965	1.01752	low_igMD - high_igMD	EVC
0.313443	7.24999	3.95775	0.00010706	0.0199965	0.997083	low_igMD - high_igMD	PALLD
0.264935	6.87227	3.95041	0.000110137	0.0203347	0.96836	low_igMD - high_igMD	ITPRIPL2
0.434557	5.39197	3.92804	0.00012004	0.0217652	0.899372	low_igMD - high_igMD	MYL9
0.269677	4.69183	3.92633	0.00012083	0.0217652	0.919854	low_igMD - high_igMD	P3H1
0.75797	7.67562	3.92393	0.000121949	0.0217652	0.880925	low_igMD - high_igMD	COL12A1
-0.690413	-0.39076	-3.91273	0.000127301	0.0221977	0.817372	low_igMD - high_igMD	CERKL
0.490137	2.65146	3.91031	0.000128484	0.0221977	0.92998	low_igMD - high_igMD	CLEC5A
-0.811078	1.80187	-3.9092	0.000129032	0.0221977	0.907158	low_igMD - high_igMD	SCNN1G
0.814197	7.53327	3.90346	0.000131893	0.0221977	0.805728	low_igMD - high_igMD	SPP1
0.192714	5.66228	3.90296	0.000132146	0.0221977	0.805692	low_igMD - high_igMD	ZCCHC14
0.543591	3.17882	3.90077	0.00013326	0.0221977	0.888073	low_igMD - high_igMD	NTM
-0.437796	1.97815	-3.89923	0.000134046	0.0221977	0.882944	low_igMD - high_igMD	CARMIL2
0.611717	7.30125	3.88601	0.000140981	0.0226197	0.745838	low_igMD - high_igMD	SULF1
0.461368	4.25662	3.88563	0.000141185	0.0226197	0.790873	low_igMD - high_igMD	GLI3
-0.504244	2.1239	-3.8851	0.000141469	0.0226197	0.842168	low_igMD - high_igMD	P2RY10
-0.408703	1.56847	-3.88171	0.000143307	0.0226197	0.785711	low_igMD - high_igMD	SLA2
-0.235819	5.32494	-3.88	0.000144245	0.0226197	0.731962	low_igMD - high_igMD	TRAF4
0.204642	2.45955	3.87855	0.000145043	0.0226197	0.820885	low_igMD - high_igMD	XKR8
-0.92029	1.12498	-3.87427	0.000147418	0.022769	0.800548	low_igMD - high_igMD	CR2
0.498426	4.35975	3.86881	0.000150512	0.0230254	0.718605	low_igMD - high_igMD	COLEC12
-0.548076	-0.20994	-3.8501	0.000161576	0.0244849	0.470781	low_igMD - high_igMD	STAP1
0.364103	7.3182	3.83941	0.000168235	0.0252557	0.583708	low_igMD - high_igMD	CALD1
-0.241456	4.28333	-3.83683	0.00016988	0.0252666	0.614964	low_igMD - high_igMD	DZIP3
0.406097	4.22659	3.82742	0.000176017	0.0259391	0.591764	low_igMD - high_igMD	PDGFA
-1.33234	4.30871	-3.82209	0.000179584	0.0262242	0.56602	low_igMD - high_igMD	LTF
0.224293	6.58047	3.81656	0.000183358	0.026269	0.501091	low_igMD - high_igMD	CSRP1
-0.49768	1.59581	-3.81644	0.000183445	0.026269	0.577857	low_igMD - high_igMD	CD3D
0.463731	1.49923	3.81335	0.000185585	0.026269	0.559725	low_igMD - high_igMD	OSCAR
-0.467909	4.95718	-3.80865	0.000188886	0.026269	0.49274	low_igMD - high_igMD	PIM2
0.581636	1.39228	3.8075	0.000189708	0.026269	0.514103	low_igMD - high_igMD	TAFA5
-0.612049	3.25802	-3.80443	0.000191901	0.026269	0.557423	low_igMD - high_igMD	IL33
0.267242	6.97859	3.80295	0.000192972	0.026269	0.455768	low_igMD - high_igMD	SEPTIN11
0.350682	4.91404	3.80295	0.000192974	0.026269	0.48618	low_igMD - high_igMD	BMP1
0.474587	1.12991	3.79547	0.000198451	0.0267876	0.472245	low_igMD - high_igMD	PNMA8B
0.577883	0.12613	3.79093	0.000201851	0.0270195	0.343173	low_igMD - high_igMD	LINC00578
0.285582	5.75703	3.78832	0.000203833	0.0270592	0.410048	low_igMD - high_igMD	ANKH
-0.806473	-0.447121	-3.78201	0.000208696	0.0274777	0.216665	low_igMD - high_igMD	KIF19
0.564438	7.68359	3.77872	0.000211276	0.0275575	0.38618	low_igMD - high_igMD	TIMP3
-0.792949	1.57457	-3.77644	0.000213082	0.0275575	0.475042	low_igMD - high_igMD	PAX5
0.40755	7.27679	3.77392	0.000215091	0.0275575	0.3604	low_igMD - high_igMD	TIMP2
-0.186917	5.55848	-3.77258	0.000216164	0.0275575	0.356669	low_igMD - high_igMD	ANKRD13A
-0.447287	1.96135	-3.76601	0.000221516	0.0278462	0.445051	low_igMD - high_igMD	SEPTIN1
-0.867567	-0.336204	-3.76555	0.000221896	0.0278462	0.215366	low_igMD - high_igMD	RSPH1
0.363227	3.8969	3.76049	0.000226118	0.0281004	0.381669	low_igMD - high_igMD	EFEMP2
0.232303	6.13468	3.75894	0.00022742	0.0281004	0.304188	low_igMD - high_igMD	PARVA
0.218074	6.25339	3.75173	0.000233594	0.0286429	0.279772	low_igMD - high_igMD	SSH1
0.493755	4.38331	3.74813	0.000236733	0.0288078	0.318436	low_igMD - high_igMD	S100A4
0.286561	5.87212	3.736	0.000247609	0.0294033	0.227079	low_igMD - high_igMD	PHLDB1
-0.426854	0.590951	-3.73446	0.000249028	0.0294033	0.263222	low_igMD - high_igMD	OVGP1
0.293004	6.66812	3.73433	0.000249148	0.0294033	0.220921	low_igMD - high_igMD	PTPN14
-0.79913	0.0358686	-3.72824	0.000254814	0.0294033	0.238181	low_igMD - high_igMD	ANKFN1
0.349784	6.88333	3.7273	0.000255703	0.0294033	0.198089	low_igMD - high_igMD	CAVIN1
0.203579	5.57489	3.72581	0.000257108	0.0294033	0.200567	low_igMD - high_igMD	PLBD2
0.207576	6.16898	3.72574	0.000257175	0.0294033	0.192969	low_igMD - high_igMD	RIN2
-0.322771	4.22887	-3.72444	0.00025842	0.0294033	0.233967	low_igMD - high_igMD	CLEC2D
0.316021	4.06735	3.72342	0.000259389	0.0294033	0.246108	low_igMD - high_igMD	GLIS2
-0.86023	-0.724738	-3.72286	0.000259931	0.0294033	0.0168689	low_igMD - high_igMD	MAP3K19
0.268548	4.02322	3.71994	0.000262742	0.0294118	0.229628	low_igMD - high_igMD	PTPN21
1.17527	5.12007	3.71833	0.000264301	0.0294118	0.215999	low_igMD - high_igMD	COL11A1
0.424434	6.15947	3.716	0.000266583	0.0294118	0.161731	low_igMD - high_igMD	LGALS1
-0.471449	0.0420977	-3.71284	0.000269702	0.0294118	0.0768176	low_igMD - high_igMD	MORN3
0.45075	3.8765	3.71144	0.000271095	0.0294118	0.216946	low_igMD - high_igMD	SLC11A1
-0.767808	0.346199	-3.71097	0.000271565	0.0294118	0.214288	low_igMD - high_igMD	CRYM
0.350676	0.980472	3.70972	0.000272824	0.0294118	0.160192	low_igMD - high_igMD	LOC100996842
0.226055	10.3263	3.70443	0.000278179	0.0296006	0.177906	low_igMD - high_igMD	MYH9
0.592794	0.959648	3.70409	0.000278528	0.0296006	0.204289	low_igMD - high_igMD	CNTN3
0.706665	4.04967	3.70255	0.000280103	0.0296006	0.185872	low_igMD - high_igMD	FNDC1
0.487187	2.69357	3.70076	0.000281955	0.0296016	0.23755	low_igMD - high_igMD	NKD2
-0.52695	1.21513	-3.69005	0.000293254	0.0303048	0.165871	low_igMD - high_igMD	ADGRG5
-0.339322	4.67936	-3.6896	0.000293739	0.0303048	0.0932152	low_igMD - high_igMD	SLFN13
0.634556	3.396	3.68574	0.000297922	0.0303048	0.136821	low_igMD - high_igMD	MARCO
-0.500885	4.2926	-3.68444	0.000299345	0.0303048	0.101168	low_igMD - high_igMD	PLAAT4
0.535019	1.21783	3.68378	0.000300064	0.0303048	0.143451	low_igMD - high_igMD	HECW1
-0.943108	0.243968	-3.68189	0.000302143	0.0303048	0.120017	low_igMD - high_igMD	DNAH12
-0.182984	4.09745	-3.6814	0.00030269	0.0303048	0.113046	low_igMD - high_igMD	FGFR1OP
0.363475	3.95873	3.67969	0.000304586	0.0303048	0.106992	low_igMD - high_igMD	PRKG1
-1.49717	-1.39145	-3.67875	0.000305633	0.0303048	0.0211539	low_igMD - high_igMD	AMY1B
0.428417	0.943437	3.67208	0.000313182	0.0308628	0.0828918	low_igMD - high_igMD	NACAD
0.303463	4.92542	3.66642	0.000319718	0.0311574	0.0178971	low_igMD - high_igMD	ARHGEF40
-0.381161	5.63345	-3.66481	0.000321591	0.0311574	-0.00174615	low_igMD - high_igMD	EMB
-0.420429	2.46212	-3.6622	0.000324671	0.0311574	0.118024	low_igMD - high_igMD	KLRD1
-0.422651	1.92325	-3.65948	0.000327899	0.0311574	0.10688	low_igMD - high_igMD	HLA-DOB
0.739061	2.16895	3.65829	0.000329325	0.0311574	0.0965904	low_igMD - high_igMD	LINC01614
-0.201436	7.11648	-3.65808	0.000329583	0.0311574	-0.0334241	low_igMD - high_igMD	NCOA3
0.371158	7.04329	3.65794	0.000329749	0.0311574	-0.030397	low_igMD - high_igMD	PLXDC2
-0.466481	1.37024	-3.65371	0.000334855	0.0312741	0.0465138	low_igMD - high_igMD	CD7
0.478942	5.29391	3.6537	0.000334878	0.0312741	-0.0289353	low_igMD - high_igMD	MSR1
0.237757	2.98879	3.65053	0.00033876	0.0314538	0.0648987	low_igMD - high_igMD	PHETA1
0.146177	4.22649	3.64694	0.0003432	0.0316828	-0.00775166	low_igMD - high_igMD	MUL1
0.459471	0.971448	3.64174	0.000349745	0.0321026	-0.0187356	low_igMD - high_igMD	SUGCT
-0.433717	2.44046	-3.6388	0.000353489	0.0322619	0.0415705	low_igMD - high_igMD	ZAP70
0.590993	10.9298	3.63059	0.000364162	0.0330482	-0.0557192	low_igMD - high_igMD	COL1A1
-1.61552	1.1038	-3.62723	0.000368614	0.0332643	0.00100026	low_igMD - high_igMD	SCGB1A1
0.371088	3.1377	3.62395	0.000373018	0.0334736	-0.015445	low_igMD - high_igMD	TGFB1I1
0.544986	8.43267	3.6211	0.000376874	0.0336318	-0.136713	low_igMD - high_igMD	IGFBP5
-0.52202	3.41061	-3.61827	0.000380754	0.0337904	-0.0967626	low_igMD - high_igMD	MFSD4A
0.539517	3.42679	3.61002	0.000392254	0.0344538	-0.0648944	low_igMD - high_igMD	MN1
-1.05783	-1.14317	-3.60983	0.00039252	0.0344538	-0.346734	low_igMD - high_igMD	C6
-0.739108	0.0429514	-3.60767	0.00039559	0.0345346	-0.275411	low_igMD - high_igMD	MASP1
-0.628252	0.60448	-3.60003	0.000406624	0.0350404	-0.163768	low_igMD - high_igMD	TOGARAM2
0.220895	6.91406	3.59918	0.00040787	0.0350404	-0.227963	low_igMD - high_igMD	SHC1
-0.803698	1.01852	-3.59894	0.000408223	0.0350404	-0.0960567	low_igMD - high_igMD	CFAP43
-0.384002	1.88216	-3.59765	0.00041011	0.0350404	-0.0927476	low_igMD - high_igMD	GFI1
0.548437	0.159005	3.59541	0.000413434	0.0351375	-0.301617	low_igMD - high_igMD	TMIGD3
0.250499	6.08931	3.59067	0.000420527	0.0354138	-0.251526	low_igMD - high_igMD	SH3BP4
0.436964	7.73638	3.5903	0.000421094	0.0354138	-0.24874	low_igMD - high_igMD	COL6A1
0.184622	7.0626	3.58333	0.000431749	0.0360572	-0.278587	low_igMD - high_igMD	WASF2
0.360167	1.999	3.5817	0.00043427	0.0360572	-0.145674	low_igMD - high_igMD	POGLUT2
0.353177	9.67221	3.58093	0.000435478	0.0360572	-0.241423	low_igMD - high_igMD	PLEC
0.370047	8.0452	3.5758	0.000443555	0.0364385	-0.294299	low_igMD - high_igMD	MMP14
-0.391414	3.16247	-3.57512	0.000444621	0.0364385	-0.187778	low_igMD - high_igMD	CD96
0.200274	4.06611	3.57327	0.000447586	0.0364953	-0.236856	low_igMD - high_igMD	PLA2G15
-0.664095	3.09911	-3.56952	0.000453615	0.0367244	-0.198311	low_igMD - high_igMD	POU2AF1
0.427716	2.40188	3.56869	0.000454969	0.0367244	-0.17444	low_igMD - high_igMD	SCARF2
-0.285779	3.91637	-3.56344	0.000463578	0.0369974	-0.268948	low_igMD - high_igMD	RFX3
0.473597	0.107334	3.56288	0.000464513	0.0369974	-0.330036	low_igMD - high_igMD	HPGDS
-0.34784	0.928756	-3.56083	0.000467916	0.0369974	-0.252129	low_igMD - high_igMD	KCNRG
0.328245	2.79799	3.55972	0.00046978	0.0369974	-0.207379	low_igMD - high_igMD	SYDE1
0.47795	6.30067	3.55966	0.000469867	0.0369974	-0.356144	low_igMD - high_igMD	BCAT1
0.566709	1.74288	3.55662	0.000474988	0.0372182	-0.218501	low_igMD - high_igMD	PODNL1
0.326121	6.68849	3.55075	0.000485031	0.0378206	-0.38471	low_igMD - high_igMD	MYLK
0.283842	7.97118	3.54638	0.000492629	0.0381784	-0.385757	low_igMD - high_igMD	GSN
-0.306036	5.91481	-3.54457	0.00049581	0.0381784	-0.404748	low_igMD - high_igMD	ANK3
0.227325	6.44771	3.54404	0.00049675	0.0381784	-0.407988	low_igMD - high_igMD	CCDC88A
0.556366	10.4384	3.54145	0.000501333	0.0383472	-0.353251	low_igMD - high_igMD	COL1A2
0.198617	6.84266	3.53695	0.000509405	0.0386799	-0.428954	low_igMD - high_igMD	ZFHX3
0.455171	4.02518	3.53635	0.000510498	0.0386799	-0.346434	low_igMD - high_igMD	DERPC
0.267475	4.88681	3.53365	0.000515409	0.038702	-0.404128	low_igMD - high_igMD	MARVELD1
0.377387	-0.0734359	3.53319	0.000516258	0.038702	-0.438544	low_igMD - high_igMD	SSR4P1
0.286481	5.61567	3.53223	0.000518018	0.038702	-0.441816	low_igMD - high_igMD	ARHGEF17
-0.731265	2.88232	-3.52953	0.000523001	0.038778	-0.338732	low_igMD - high_igMD	CAPN13
0.501657	2.17169	3.526	0.00052958	0.038778	-0.306078	low_igMD - high_igMD	ISM1
-0.39204	0.801751	-3.52519	0.000531098	0.038778	-0.352312	low_igMD - high_igMD	TXK
-0.748924	2.11415	-3.52411	0.000533129	0.038778	-0.312412	low_igMD - high_igMD	CD79A
-0.922911	-0.892486	-3.52383	0.000533659	0.038778	-0.547713	low_igMD - high_igMD	FYB2
-0.719774	-0.537243	-3.52362	0.000534059	0.038778	-0.516946	low_igMD - high_igMD	PLEKHG7
-0.814019	1.8467	-3.52263	0.000535935	0.038778	-0.31495	low_igMD - high_igMD	DNAH3
0.412951	4.60745	3.51905	0.000542763	0.0390382	-0.453709	low_igMD - high_igMD	MAP1A
0.235658	6.36072	3.5182	0.000544391	0.0390382	-0.49096	low_igMD - high_igMD	ZYX
-0.758114	4.56112	-3.51604	0.00054856	0.0391281	-0.467818	low_igMD - high_igMD	ATP13A4
-0.259513	4.40246	-3.51503	0.000550517	0.0391281	-0.458676	low_igMD - high_igMD	NFATC2
-0.391904	1.65937	-3.51102	0.000558379	0.0395121	-0.356684	low_igMD - high_igMD	CD247
0.315364	6.5934	3.50249	0.000575423	0.0403088	-0.53961	low_igMD - high_igMD	MYH10
-0.766638	1.09277	-3.50145	0.000577538	0.0403088	-0.396394	low_igMD - high_igMD	ERBB4
-0.655864	2.00278	-3.50001	0.00058047	0.0403088	-0.384325	low_igMD - high_igMD	RGPD2
-0.44584	1.56847	-3.4997	0.000581099	0.0403088	-0.391464	low_igMD - high_igMD	LY9
0.188844	6.46579	3.49878	0.000582995	0.0403088	-0.553559	low_igMD - high_igMD	ZMIZ1
0.471347	9.79651	3.49517	0.000590446	0.0403088	-0.510641	low_igMD - high_igMD	COL6A3
-0.324661	1.0179	-3.49464	0.000591544	0.0403088	-0.427866	low_igMD - high_igMD	FBXL13
-0.334115	4.05138	-3.49457	0.00059168	0.0403088	-0.503478	low_igMD - high_igMD	RASGRP1
0.435585	8.01652	3.49358	0.000593753	0.0403088	-0.556292	low_igMD - high_igMD	COL6A2
-0.639782	-0.348542	-3.49311	0.000594732	0.0403088	-0.565874	low_igMD - high_igMD	IFNG-AS1
-0.611445	1.92465	-3.49129	0.000598551	0.0403972	-0.410362	low_igMD - high_igMD	DLEC1
0.40935	7.4336	3.48644	0.000608829	0.0409189	-0.58291	low_igMD - high_igMD	BGN
-0.451788	0.887508	-3.48347	0.00061521	0.0411755	-0.481098	low_igMD - high_igMD	CD8B
0.326898	4.47179	3.48165	0.000619161	0.041268	-0.549249	low_igMD - high_igMD	FAM20C
0.611181	1.89428	3.47916	0.000624576	0.0414569	-0.44691	low_igMD - high_igMD	CILP2
-0.435868	2.41143	-3.47639	0.000630677	0.0416555	-0.459868	low_igMD - high_igMD	CD3E
0.561692	5.15528	3.47545	0.000632755	0.0416555	-0.613929	low_igMD - high_igMD	COL10A1
0.352329	2.97919	3.47149	0.000641588	0.0420646	-0.523149	low_igMD - high_igMD	ADAMTSL2
0.195028	5.08182	3.46228	0.00066257	0.0431013	-0.641339	low_igMD - high_igMD	C20orf194
0.227755	6.33265	3.4622	0.000662767	0.0431013	-0.668055	low_igMD - high_igMD	PPFIBP1
0.374153	5.22206	3.45926	0.000669588	0.0433693	-0.662146	low_igMD - high_igMD	DKK3
-0.595752	2.92768	-3.45755	0.000673608	0.0434545	-0.536602	low_igMD - high_igMD	PLAC8
0.170921	6.83041	3.4521	0.000686529	0.0441108	-0.700575	low_igMD - high_igMD	SUSD6
-0.218078	4.95392	-3.44972	0.000692249	0.044169	-0.688508	low_igMD - high_igMD	PARP8
0.402563	4.81433	3.44943	0.000692934	0.044169	-0.612892	low_igMD - high_igMD	SLC16A1
0.194448	8.81532	3.44624	0.000700678	0.0444861	-0.68817	low_igMD - high_igMD	LPP
0.180628	5.49373	3.44076	0.000714144	0.0450159	-0.725073	low_igMD - high_igMD	SEPTIN8
0.250413	8.34834	3.44057	0.000714627	0.0450159	-0.720229	low_igMD - high_igMD	TPM4
-0.286967	5.2354	-3.43908	0.000718345	0.045051	-0.731065	low_igMD - high_igMD	ANKRD44
0.500115	0.733032	3.43704	0.000723456	0.045051	-0.613377	low_igMD - high_igMD	CYS1
-0.294177	6.31522	-3.43698	0.000723598	0.045051	-0.747939	low_igMD - high_igMD	TP53INP1
-0.217304	5.07301	-3.43555	0.000727206	0.0451008	-0.725207	low_igMD - high_igMD	STRBP
-0.679415	2.62285	-3.43336	0.000732735	0.0452689	-0.595949	low_igMD - high_igMD	ANKRD36BP2
0.394698	2.03857	3.43163	0.000737145	0.0453669	-0.588345	low_igMD - high_igMD	CLEC11A
-0.402109	2.57823	-3.42981	0.000741823	0.0454106	-0.620361	low_igMD - high_igMD	CD69
0.373055	3.58186	3.42916	0.00074351	0.0454106	-0.619146	low_igMD - high_igMD	SMO
-0.510752	0.344546	-3.42343	0.000758391	0.04611	-0.71183	low_igMD - high_igMD	AGBL2
0.490268	3.02929	3.42011	0.000767163	0.04611	-0.644243	low_igMD - high_igMD	DACT1
-0.554676	1.26653	-3.41946	0.000768895	0.04611	-0.626001	low_igMD - high_igMD	PKHD1L1
-0.75653	1.2398	-3.41935	0.000769183	0.04611	-0.628138	low_igMD - high_igMD	MYO3B
0.126358	6.47227	3.41878	0.000770715	0.04611	-0.806233	low_igMD - high_igMD	SZRD1
-0.269561	4.80402	-3.41823	0.000772183	0.04611	-0.780487	low_igMD - high_igMD	CASP10
-0.358054	1.94244	-3.41226	0.000788267	0.0467844	-0.66322	low_igMD - high_igMD	GNA14
-0.538039	2.33709	-3.41188	0.000789303	0.0467844	-0.704751	low_igMD - high_igMD	PON3
-0.526759	1.78293	-3.40766	0.000800893	0.0472969	-0.660651	low_igMD - high_igMD	CD22
-0.603937	0.682583	-3.40544	0.000807056	0.0473196	-0.716519	low_igMD - high_igMD	NEK10
-0.979891	0.634145	-3.40446	0.000809772	0.0473196	-0.792257	low_igMD - high_igMD	PLA2G4E
0.310978	9.45133	3.40434	0.000810116	0.0473196	-0.80922	low_igMD - high_igMD	CTSB
0.314444	4.05734	3.40237	0.00081563	0.0474691	-0.770296	low_igMD - high_igMD	NLGN2
0.30451	6.36577	3.39644	0.000832447	0.0482729	-0.874463	low_igMD - high_igMD	RAB31
-0.362014	2.99055	-3.39429	0.000838644	0.0484566	-0.758294	low_igMD - high_igMD	IPCEF1
0.592686	2.3291	3.39325	0.000841649	0.0484566	-0.70164	low_igMD - high_igMD	CSMD2
0.40735	3.37346	3.39126	0.00084742	0.0486147	-0.753177	low_igMD - high_igMD	P3H3
0.370361	4.05014	3.38948	0.000852613	0.048708	-0.81523	low_igMD - high_igMD	MSRB3
0.381988	6.36638	3.38669	0.000860819	0.048708	-0.905493	low_igMD - high_igMD	LTBP1
-0.411923	2.26092	-3.38654	0.000861264	0.048708	-0.731895	low_igMD - high_igMD	ITM2A
0.205853	6.13606	3.38653	0.000861305	0.048708	-0.903674	low_igMD - high_igMD	ASAP1
-0.717043	3.284	-3.38555	0.000864208	0.048708	-0.810659	low_igMD - high_igMD	BMP3
-0.764843	1.95335	-3.38186	0.00087521	0.0491556	-0.735804	low_igMD - high_igMD	MUC15
-0.229971	2.42075	-3.3783	0.000885973	0.0495867	-0.759527	low_igMD - high_igMD	EFCAB2
-0.298207	1.65421	-3.37606	0.000892795	0.049795	-0.751308	low_igMD - high_igMD	LINC01588
0.255179	3.30105	3.37414	0.000898694	0.0499506	-0.812474	low_igMD - high_igMD	PDLIM2
0.22312	5.74148	3.36724	0.000920158	0.0509552	-0.961389	low_igMD - high_igMD	APBB2
0.585317	0.418505	3.3663	0.000923113	0.0509552	-0.841275	low_igMD - high_igMD	PPFIA2
-0.483601	3.34352	-3.36467	0.000928282	0.051065	-0.820009	low_igMD - high_igMD	NELL2
0.507964	3.94434	3.36215	0.000936285	0.0513295	-0.914485	low_igMD - high_igMD	LPL
0.304284	5.40367	3.36061	0.000941248	0.0514261	-0.967717	low_igMD - high_igMD	SIRPA
-0.602099	2.13903	-3.35878	0.00094714	0.0515122	-0.805246	low_igMD - high_igMD	CYP4X1
-0.209823	5.43511	-3.35813	0.000949238	0.0515122	-0.980123	low_igMD - high_igMD	LPIN1
0.160188	4.41177	3.354	0.000962705	0.0520671	-0.949238	low_igMD - high_igMD	AKR7A2
-0.312113	1.77176	-3.35168	0.000970338	0.0522293	-0.821249	low_igMD - high_igMD	TTC21A
-0.848694	0.188503	-3.35112	0.000972206	0.0522293	-0.91947	low_igMD - high_igMD	SLC26A4
0.320215	2.67424	3.34997	0.000976007	0.0522587	-0.859046	low_igMD - high_igMD	ZFPM2
0.219728	4.92051	3.34678	0.000986657	0.0525496	-0.991156	low_igMD - high_igMD	RIPOR1
-0.322857	4.90143	-3.34639	0.000987984	0.0525496	-0.999335	low_igMD - high_igMD	ST8SIA4
0.21783	8.92749	3.34441	0.000994657	0.0526814	-1.0015	low_igMD - high_igMD	TUBB
0.357381	3.95671	3.34371	0.000997022	0.0526814	-0.963849	low_igMD - high_igMD	MRVI1
0.251617	6.93317	3.34106	0.00100603	0.0528437	-1.04459	low_igMD - high_igMD	FKBP9
-0.287587	3.10304	-3.34088	0.00100667	0.0528437	-0.914363	low_igMD - high_igMD	KIAA0895
-0.372141	2.27883	-3.33831	0.00101549	0.0531329	-0.861622	low_igMD - high_igMD	DUSP2
-0.725687	0.136563	-3.33673	0.00102094	0.0532449	-0.959315	low_igMD - high_igMD	DCDC1
-0.788037	-0.860892	-3.3351	0.00102662	0.0533674	-1.00594	low_igMD - high_igMD	ATP13A4-AS1
0.514859	0.0558167	3.33102	0.00104092	0.0538897	-0.968055	low_igMD - high_igMD	WFDC1
-0.342342	2.36867	-3.33026	0.00104361	0.0538897	-0.896386	low_igMD - high_igMD	SLFN12L
-0.564707	0.154753	-3.32862	0.00104942	0.0538897	-0.972989	low_igMD - high_igMD	LRRC46
0.4587	4.75587	3.32844	0.00105008	0.0538897	-1.03884	low_igMD - high_igMD	CTHRC1
-0.643984	-0.23076	-3.32281	0.00107029	0.0544682	-1.0126	low_igMD - high_igMD	C12orf74
-0.671478	1.08823	-3.32226	0.00107227	0.0544682	-0.908016	low_igMD - high_igMD	CFAP221
0.416766	3.72907	3.32223	0.00107237	0.0544682	-1.00231	low_igMD - high_igMD	RCN3
0.127871	6.48327	3.32083	0.00107749	0.0544682	-1.10891	low_igMD - high_igMD	EIF4G3
0.202892	7.50116	3.3206	0.00107831	0.0544682	-1.1025	low_igMD - high_igMD	CLSTN1
0.481695	7.92781	3.31933	0.00108297	0.054492	-1.09982	low_igMD - high_igMD	COL5A2
-0.743947	0.415852	-3.31862	0.00108557	0.054492	-0.96547	low_igMD - high_igMD	SAXO2
-0.438411	2.69123	-3.31689	0.00109192	0.05464	-0.94358	low_igMD - high_igMD	CD8A
0.386497	5.47799	3.31592	0.0010955	0.0546491	-1.10735	low_igMD - high_igMD	UNC5B
0.243194	5.93583	3.31395	0.00110282	0.0548442	-1.12656	low_igMD - high_igMD	TRAM2
-0.402156	3.70578	-3.30874	0.00112242	0.0555766	-1.05698	low_igMD - high_igMD	PPP1R16B
0.23672	4.39353	3.30819	0.00112447	0.0555766	-1.09044	low_igMD - high_igMD	CTIF
0.441441	0.74607	3.3072	0.00112823	0.0555911	-1.01803	low_igMD - high_igMD	CIB2
0.270576	4.74314	3.30609	0.00113247	0.0556294	-1.12007	low_igMD - high_igMD	LMCD1
0.185324	5.7531	3.30379	0.00114131	0.0558927	-1.15447	low_igMD - high_igMD	MAP7D1
0.328644	5.65365	3.30122	0.00115123	0.0562071	-1.16102	low_igMD - high_igMD	DAB2
-0.5627	0.737846	-3.29814	0.00116323	0.0563165	-0.996713	low_igMD - high_igMD	SCUBE1
-0.402565	1.826	-3.29739	0.00116616	0.0563165	-0.977146	low_igMD - high_igMD	CTLA4
-0.537606	1.7682	-3.29731	0.00116647	0.0563165	-0.991871	low_igMD - high_igMD	COL28A1
0.296511	6.05484	3.29705	0.00116749	0.0563165	-1.17719	low_igMD - high_igMD	CHPF
0.390063	0.931799	3.29418	0.00117881	0.0566921	-0.993422	low_igMD - high_igMD	C1QTNF7
-0.609191	0.863684	-3.29209	0.00118711	0.056921	-0.99124	low_igMD - high_igMD	PIFO
-0.48716	1.52273	-3.29013	0.00119498	0.0569726	-0.998838	low_igMD - high_igMD	PIP5K1B
0.212988	5.37238	3.29005	0.00119528	0.0569726	-1.17682	low_igMD - high_igMD	PTMS
0.187956	4.50382	3.28504	0.00121558	0.0577278	-1.15251	low_igMD - high_igMD	SLC35B4
-0.36751	1.01015	-3.28437	0.00121831	0.0577278	-1.02661	low_igMD - high_igMD	RBP5
-0.215263	3.47342	-3.28146	0.00123023	0.0581152	-1.09943	low_igMD - high_igMD	CDC14A
-0.398128	2.21944	-3.27951	0.00123831	0.0581152	-1.0405	low_igMD - high_igMD	RGPD1
-0.558698	1.14005	-3.27805	0.00124439	0.0581152	-1.03974	low_igMD - high_igMD	NUGGC
0.423887	3.82049	3.27803	0.00124447	0.0581152	-1.13376	low_igMD - high_igMD	MFAP2
-0.380533	0.0333586	-3.278	0.00124458	0.0581152	-1.1309	low_igMD - high_igMD	CCDC148
-0.395828	3.43027	-3.27569	0.00125428	0.0582755	-1.18215	low_igMD - high_igMD	PRR15L
0.259921	3.19971	3.27545	0.00125527	0.0582755	-1.08892	low_igMD - high_igMD	FHL3
0.231109	2.46846	3.27287	0.00126616	0.0585786	-1.0557	low_igMD - high_igMD	C8orf58
-0.394923	-0.422706	-3.27193	0.00127013	0.0585786	-1.17537	low_igMD - high_igMD	ARMH1
0.295798	9.21236	3.27129	0.00127286	0.0585786	-1.21816	low_igMD - high_igMD	DST
-0.544894	2.44572	-3.27006	0.00127809	0.0585786	-1.10876	low_igMD - high_igMD	NMNAT2
-0.602667	6.06575	-3.26893	0.00128295	0.0585786	-1.26048	low_igMD - high_igMD	LRRK2
0.885382	0.880512	3.26876	0.00128368	0.0585786	-1.10741	low_igMD - high_igMD	MFAP5
0.264835	6.24819	3.2677	0.00128824	0.0586204	-1.26756	low_igMD - high_igMD	INF2
-0.54703	2.37023	-3.26561	0.00129724	0.0587321	-1.1011	low_igMD - high_igMD	CFAP54
-0.280538	2.60658	-3.26481	0.00130075	0.0587321	-1.11141	low_igMD - high_igMD	AK9
0.277451	4.39566	3.26459	0.00130169	0.0587321	-1.19085	low_igMD - high_igMD	DUSP7
-0.468435	1.92935	-3.26375	0.00130532	0.0587321	-1.07456	low_igMD - high_igMD	CPNE5
0.361622	4.6882	3.25887	0.00132676	0.0595302	-1.22624	low_igMD - high_igMD	EPHB3
-0.595659	3.30865	-3.25695	0.00133528	0.0597455	-1.15042	low_igMD - high_igMD	COLCA1
0.253636	5.11286	3.25545	0.00134199	0.0598789	-1.28654	low_igMD - high_igMD	AHDC1
-0.249691	2.52523	-3.25399	0.00134852	0.0600037	-1.11567	low_igMD - high_igMD	TLCD1
-0.258902	3.08855	-3.25301	0.00135294	0.060034	-1.1391	low_igMD - high_igMD	KIF24
0.590957	0.783841	3.24982	0.0013674	0.0604095	-1.15236	low_igMD - high_igMD	ATP6V0D2
-0.282605	2.53742	-3.24948	0.00136893	0.0604095	-1.12503	low_igMD - high_igMD	BCAS4
-0.544698	1.12605	-3.24622	0.00138386	0.060604	-1.12397	low_igMD - high_igMD	FCRL3
0.455686	5.29845	3.24506	0.00138919	0.060604	-1.31254	low_igMD - high_igMD	ADAMTS12
-0.417136	0.513331	-3.24504	0.00138927	0.060604	-1.18672	low_igMD - high_igMD	IL18RAP
0.3397	6.58685	3.24484	0.00139022	0.060604	-1.33752	low_igMD - high_igMD	MRC2
-0.37515	1.37639	-3.24441	0.0013922	0.060604	-1.12686	low_igMD - high_igMD	CCDC103
0.194536	6.13612	3.24296	0.00139891	0.0607316	-1.33921	low_igMD - high_igMD	GOLIM4
0.357233	2.58667	3.23815	0.00142143	0.0615431	-1.16592	low_igMD - high_igMD	SGIP1
-0.462775	1.54273	-3.23521	0.00143537	0.061867	-1.15261	low_igMD - high_igMD	CFAP70
-0.334364	2.81368	-3.23453	0.00143864	0.061867	-1.19737	low_igMD - high_igMD	CCDC146
0.283247	3.85523	3.23414	0.00144047	0.061867	-1.24994	low_igMD - high_igMD	ARL10
-0.583848	2.37895	-3.23117	0.00145476	0.0623144	-1.18653	low_igMD - high_igMD	BUB1B-PAK6
0.318799	7.48572	3.2287	0.00146671	0.062659	-1.36905	low_igMD - high_igMD	LTBP2
-0.406729	2.42784	-3.225	0.00148477	0.0631176	-1.2081	low_igMD - high_igMD	GPR174
-0.195205	3.85968	-3.22438	0.00148781	0.0631176	-1.29509	low_igMD - high_igMD	JADE3
-0.400922	1.30079	-3.22349	0.00149219	0.0631176	-1.18616	low_igMD - high_igMD	CD3G
-0.508648	3.49601	-3.22312	0.00149401	0.0631176	-1.34203	low_igMD - high_igMD	COL4A3
0.409053	5.24037	3.2225	0.00149709	0.0631176	-1.37361	low_igMD - high_igMD	TENM4
-0.473045	2.59035	-3.2215	0.00150206	0.0631612	-1.26056	low_igMD - high_igMD	DNAH7
0.213357	6.59963	3.21696	0.00152477	0.0637787	-1.42026	low_igMD - high_igMD	COLGALT1
0.437807	2.8771	3.21629	0.00152811	0.0637787	-1.26493	low_igMD - high_igMD	LDOC1
-0.727128	2.57993	-3.21619	0.00152866	0.0637787	-1.24245	low_igMD - high_igMD	ATP10B
0.451627	3.05816	3.21455	0.00153695	0.0639588	-1.28662	low_igMD - high_igMD	ROBO2
-0.664259	0.3636	-3.21163	0.00155181	0.064293	-1.24623	low_igMD - high_igMD	FCRLA
0.144327	6.81321	3.2114	0.00155299	0.064293	-1.43574	low_igMD - high_igMD	MIA3
-0.41416	1.02757	-3.20961	0.00156218	0.0643697	-1.23103	low_igMD - high_igMD	CCDC39
-0.65232	-0.693132	-3.20948	0.00156286	0.0643697	-1.33522	low_igMD - high_igMD	CNR2
0.29275	3.36015	3.20786	0.00157123	0.064549	-1.30008	low_igMD - high_igMD	ZNF503
-0.455666	2.66353	-3.20439	0.00158925	0.0651152	-1.33472	low_igMD - high_igMD	XKRX
0.137444	5.0778	3.20366	0.00159312	0.0651152	-1.43111	low_igMD - high_igMD	SOCS5
-0.773937	5.42286	-3.20195	0.00160208	0.0653152	-1.44073	low_igMD - high_igMD	SLPI
-0.28621	1.54051	-3.19944	0.0016154	0.0656916	-1.24886	low_igMD - high_igMD	GPR18
0.447481	2.34511	3.19736	0.00162646	0.0658772	-1.26402	low_igMD - high_igMD	GLT8D2
-0.734973	2.70446	-3.19646	0.00163129	0.0658772	-1.37768	low_igMD - high_igMD	ADH1B
0.129581	7.44234	3.19628	0.00163227	0.0658772	-1.474	low_igMD - high_igMD	GNB1
-0.170273	4.60813	-3.19137	0.00165877	0.066779	-1.45622	low_igMD - high_igMD	OXNAD1
-0.497906	1.20431	-3.18959	0.00166848	0.0668015	-1.2759	low_igMD - high_igMD	FHL5
-0.24742	2.84108	-3.18889	0.00167234	0.0668015	-1.32516	low_igMD - high_igMD	PSMB8-AS1
-0.216653	2.90058	-3.18798	0.00167734	0.0668015	-1.33003	low_igMD - high_igMD	RPGR
0.203097	4.16285	3.18765	0.00167915	0.0668015	-1.44399	low_igMD - high_igMD	SMAD7
-0.404279	0.984434	-3.18747	0.00168012	0.0668015	-1.28394	low_igMD - high_igMD	SCML4
0.163438	7.03974	3.18432	0.00169755	0.0673279	-1.51381	low_igMD - high_igMD	MYO1C
-0.40597	3.92275	-3.18003	0.00172161	0.0678266	-1.4666	low_igMD - high_igMD	KCNA3
0.344645	0.130307	3.17927	0.00172588	0.0678266	-1.39058	low_igMD - high_igMD	SMIM10L2B
0.426398	2.57631	3.17911	0.00172678	0.0678266	-1.33466	low_igMD - high_igMD	TREM2
0.152678	4.54772	3.17907	0.00172702	0.0678266	-1.4785	low_igMD - high_igMD	NAA60
0.247427	4.64082	3.17777	0.00173436	0.0679488	-1.48944	low_igMD - high_igMD	CMTM3
0.713256	1.95495	3.1751	0.00174958	0.0683785	-1.3549	low_igMD - high_igMD	COMP
-0.880029	0.762546	-3.17409	0.00175538	0.0684387	-1.3193	low_igMD - high_igMD	CDHR3
0.344815	4.67496	3.17202	0.0017673	0.0687366	-1.48998	low_igMD - high_igMD	CERCAM
-0.328625	1.60948	-3.17073	0.00177477	0.0688602	-1.33736	low_igMD - high_igMD	RAB19
0.286398	4.66067	3.16979	0.00178019	0.0689042	-1.51508	low_igMD - high_igMD	EMILIN2
0.441688	4.0893	3.16856	0.00178739	0.0690166	-1.45723	low_igMD - high_igMD	ZNF469
-0.427201	2.97794	-3.16768	0.0017925	0.0690479	-1.3931	low_igMD - high_igMD	CD48
-0.640558	1.79239	-3.16556	0.00180496	0.0693028	-1.34241	low_igMD - high_igMD	TF
-0.680926	2.9101	-3.16505	0.00180794	0.0693028	-1.40066	low_igMD - high_igMD	CXCL13
0.417821	1.64392	3.16433	0.0018122	0.0693028	-1.35083	low_igMD - high_igMD	NALCN
0.256943	7.15859	3.16312	0.0018194	0.0693028	-1.57028	low_igMD - high_igMD	CDC42BPA
-0.979662	-1.16843	-3.1629	0.00182069	0.0693028	-1.55586	low_igMD - high_igMD	AGTR2
-0.266024	3.23082	-3.16151	0.00182895	0.0694527	-1.44265	low_igMD - high_igMD	ICAM3
-0.461129	0.840936	-3.15986	0.00183882	0.0695421	-1.36018	low_igMD - high_igMD	SLC1A2
0.301558	4.20496	3.15904	0.00184371	0.0695421	-1.52962	low_igMD - high_igMD	FGD5
-0.506323	1.68765	-3.1582	0.0018488	0.0695421	-1.36974	low_igMD - high_igMD	CHI3L2
-0.152066	3.27594	-3.15759	0.00185244	0.0695421	-1.43691	low_igMD - high_igMD	ERMARD
0.811921	0.690409	3.15751	0.00185296	0.0695421	-1.41938	low_igMD - high_igMD	RFLNA
-0.460414	1.4386	-3.15543	0.0018655	0.0698498	-1.37405	low_igMD - high_igMD	PRR29
-0.499208	2.1413	-3.15435	0.00187211	0.0698509	-1.37548	low_igMD - high_igMD	SLC27A2
-0.407676	2.07246	-3.154	0.00187423	0.0698509	-1.41074	low_igMD - high_igMD	SLCO5A1
0.175463	5.73613	3.15327	0.0018787	0.0698554	-1.60165	low_igMD - high_igMD	VGLL4
-0.25759	5.70293	-3.14886	0.00190579	0.0705467	-1.61608	low_igMD - high_igMD	AKNA
0.355691	3.22818	3.14882	0.00190607	0.0705467	-1.47425	low_igMD - high_igMD	PDZRN3
-0.360266	3.58022	-3.14688	0.00191808	0.070825	-1.51768	low_igMD - high_igMD	MYEF2
0.480225	7.40682	3.14564	0.00192582	0.070825	-1.62318	low_igMD - high_igMD	MXRA5
0.40529	5.08861	3.14532	0.00192785	0.070825	-1.60404	low_igMD - high_igMD	HTRA1
0.259024	1.18874	3.14478	0.00193123	0.070825	-1.40192	low_igMD - high_igMD	ZNF436-AS1
0.146846	6.02421	3.14228	0.00194695	0.0712106	-1.63632	low_igMD - high_igMD	STAG1
0.145334	9.60726	3.14155	0.00195158	0.0712106	-1.58838	low_igMD - high_igMD	DYNC1H1
-0.575932	-0.212618	-3.14046	0.00195848	0.0712106	-1.47668	low_igMD - high_igMD	CFAP206
0.120569	6.24793	3.1403	0.00195948	0.0712106	-1.64504	low_igMD - high_igMD	CAPZB
0.236429	6.43263	3.13603	0.00198682	0.0717992	-1.65761	low_igMD - high_igMD	WWTR1
0.345612	6.05386	3.13508	0.00199293	0.0717992	-1.65956	low_igMD - high_igMD	KIF26B
0.431451	5.08394	3.13486	0.00199436	0.0717992	-1.62217	low_igMD - high_igMD	ADAMTS2
0.336738	7.42901	3.13477	0.00199489	0.0717992	-1.65369	low_igMD - high_igMD	FSTL1
0.84793	-0.30656	3.13429	0.00199802	0.0717992	-1.62863	low_igMD - high_igMD	PLPP4
0.152452	5.52132	3.12894	0.00203291	0.0728159	-1.66753	low_igMD - high_igMD	ILK
-0.46918	-0.547029	-3.12856	0.00203538	0.0728159	-1.50669	low_igMD - high_igMD	MBL1P
0.390868	9.22557	3.12408	0.00206511	0.0737153	-1.64555	low_igMD - high_igMD	SPARC
-0.617735	1.67949	-3.1225	0.00207562	0.073926	-1.47151	low_igMD - high_igMD	CNR1
-0.191888	5.87939	-3.1217	0.00208104	0.0739551	-1.69529	low_igMD - high_igMD	CDC42SE2
0.179546	4.45932	3.11843	0.00210306	0.0745727	-1.65494	low_igMD - high_igMD	SLC39A13
-0.469455	2.33822	-3.11589	0.0021204	0.0749725	-1.50587	low_igMD - high_igMD	LAX1
-0.35822	-0.286595	-3.11541	0.00212367	0.0749725	-1.54835	low_igMD - high_igMD	C10orf95
0.181033	3.62857	3.11345	0.00213711	0.0752815	-1.59714	low_igMD - high_igMD	B3GALT6
0.659514	-0.671836	3.112	0.0021471	0.0754681	-1.69935	low_igMD - high_igMD	IGSF21
0.569932	1.08893	3.1098	0.00216236	0.0757675	-1.53369	low_igMD - high_igMD	TMEM158
-0.409365	2.62546	-3.10942	0.00216505	0.0757675	-1.51539	low_igMD - high_igMD	PRF1
0.338654	1.93052	3.10814	0.00217396	0.0758563	-1.49829	low_igMD - high_igMD	KAZALD1
-0.348349	3.20024	-3.1077	0.00217704	0.0758563	-1.58438	low_igMD - high_igMD	ACAP1
-0.123572	6.52786	-3.10457	0.00219909	0.0764588	-1.74857	low_igMD - high_igMD	ITSN2
-0.505447	0.248899	-3.09837	0.00224332	0.077647	-1.56542	low_igMD - high_igMD	PACSIN1
-0.564475	0.590239	-3.09817	0.00224471	0.077647	-1.5253	low_igMD - high_igMD	MAATS1
0.225372	4.59227	3.0972	0.00225171	0.077647	-1.72807	low_igMD - high_igMD	WFS1
0.756499	3.76697	3.09707	0.00225268	0.077647	-1.65178	low_igMD - high_igMD	LRRC15
0.441149	1.91496	3.09641	0.00225743	0.077647	-1.53109	low_igMD - high_igMD	OMD
-0.311659	2.92592	-3.0926	0.00228518	0.0784336	-1.60252	low_igMD - high_igMD	MIR600HG
0.346133	6.11793	3.09107	0.00229639	0.0786501	-1.7815	low_igMD - high_igMD	PLTP
-0.386157	2.12038	-3.09021	0.00230276	0.0787006	-1.57879	low_igMD - high_igMD	NAPSB
-0.622893	0.392962	-3.08407	0.00234846	0.0798978	-1.56597	low_igMD - high_igMD	RIMS1
0.305126	5.85463	3.08353	0.00235251	0.0798978	-1.80394	low_igMD - high_igMD	KIRREL1
0.252923	4.65383	3.08295	0.00235685	0.0798978	-1.7626	low_igMD - high_igMD	PHLDA3
-0.268665	1.79621	-3.08284	0.00235769	0.0798978	-1.56628	low_igMD - high_igMD	ARMC2
0.330578	0.055677	3.08078	0.00237327	0.0802567	-1.63346	low_igMD - high_igMD	ACVR2B-AS1
0.21947	7.85565	3.07942	0.00238362	0.080342	-1.8071	low_igMD - high_igMD	CALU
0.402097	4.884	3.07913	0.0023858	0.080342	-1.77984	low_igMD - high_igMD	PCOLCE
0.211033	5.82142	3.0782	0.00239292	0.0804133	-1.81173	low_igMD - high_igMD	CHSY1
-0.448586	1.41361	-3.07282	0.00243434	0.0814252	-1.58954	low_igMD - high_igMD	NKG7
-0.235704	4.80781	-3.07248	0.002437	0.0814252	-1.80926	low_igMD - high_igMD	BMF
0.330723	0.419946	3.07203	0.00244046	0.0814252	-1.62388	low_igMD - high_igMD	CD300C
0.30432	4.61103	3.07167	0.00244331	0.0814252	-1.77756	low_igMD - high_igMD	ID3
-0.785218	0.500142	-3.071	0.00244849	0.0814287	-1.60262	low_igMD - high_igMD	FAM216B
-0.26783	3.92533	-3.06933	0.0024616	0.0816051	-1.76725	low_igMD - high_igMD	SVIP
0.315346	1.00025	3.06894	0.00246467	0.0816051	-1.60298	low_igMD - high_igMD	PSD
-0.526155	2.51437	-3.06838	0.00246903	0.0816051	-1.65257	low_igMD - high_igMD	SPAG17
0.54219	2.31994	3.06749	0.00247604	0.0816129	-1.62597	low_igMD - high_igMD	ENPP1
-0.672929	0.0927721	-3.06706	0.00247943	0.0816129	-1.64071	low_igMD - high_igMD	CCDC17
0.282185	4.44126	3.06633	0.00248519	0.0816353	-1.78133	low_igMD - high_igMD	CLIP2
-0.487107	-0.170515	-3.06498	0.00249593	0.0818205	-1.65822	low_igMD - high_igMD	NPFFR1
0.841474	-0.731946	3.06233	0.00251704	0.0823446	-1.83794	low_igMD - high_igMD	PTPRN
0.320592	2.69599	3.06041	0.00253249	0.0826816	-1.69839	low_igMD - high_igMD	PRDM6
0.130646	5.78795	3.05902	0.00254367	0.0828781	-1.87353	low_igMD - high_igMD	LRRC41
0.305226	4.77286	3.05793	0.00255251	0.082998	-1.79729	low_igMD - high_igMD	EFNB1
0.436568	2.3641	3.0554	0.00257315	0.0832334	-1.66087	low_igMD - high_igMD	FIBIN
-0.296883	3.94132	-3.05518	0.00257492	0.0832334	-1.78778	low_igMD - high_igMD	EPB41L4B
-0.454877	3.67978	-3.05473	0.00257859	0.0832334	-1.79118	low_igMD - high_igMD	IRF4
-1.09402	-1.21889	-3.0545	0.00258048	0.0832334	-1.79742	low_igMD - high_igMD	SLC5A8
-0.167296	4.7705	-3.05036	0.00261461	0.0841652	-1.86037	low_igMD - high_igMD	ANKZF1
0.332431	1.67785	3.04748	0.00263855	0.0847661	-1.65429	low_igMD - high_igMD	SIGLEC9
-0.311258	2.68384	-3.04448	0.00266381	0.0852145	-1.71846	low_igMD - high_igMD	CD226
0.161265	5.27254	3.04412	0.00266678	0.0852145	-1.89626	low_igMD - high_igMD	SRF
0.350508	3.95158	3.04354	0.00267173	0.0852145	-1.79605	low_igMD - high_igMD	FZD7
0.389898	-0.134559	3.0433	0.00267373	0.0852145	-1.73609	low_igMD - high_igMD	TMEM121B
0.14192	2.60247	3.03943	0.00270667	0.0860937	-1.70961	low_igMD - high_igMD	TMEM39B
0.587808	0.881059	3.03761	0.00272233	0.0864206	-1.69731	low_igMD - high_igMD	SYNDIG1
-0.151784	3.13248	-3.03389	0.0027545	0.0872693	-1.77608	low_igMD - high_igMD	GALT
-0.284976	3.56225	-3.03319	0.00276059	0.0872899	-1.83804	low_igMD - high_igMD	NLRC3
-0.69824	1.65288	-3.03182	0.00277258	0.0873729	-1.69445	low_igMD - high_igMD	TMEM178B
0.309782	2.21007	3.03028	0.0027861	0.0873729	-1.71469	low_igMD - high_igMD	LRRC3
0.490635	2.34291	3.02999	0.00278862	0.0873729	-1.71702	low_igMD - high_igMD	NOX4
-0.488901	1.60817	-3.02988	0.00278958	0.0873729	-1.70151	low_igMD - high_igMD	STOX1
-0.437676	3.40858	-3.02979	0.00279041	0.0873729	-1.88147	low_igMD - high_igMD	DNAH2
0.264347	6.146	3.02891	0.00279811	0.0874287	-1.96074	low_igMD - high_igMD	MXRA7
-0.425244	1.08183	-3.02835	0.00280307	0.0874287	-1.70476	low_igMD - high_igMD	WDR17
0.147074	6.63272	3.02731	0.00281231	0.0875466	-1.96816	low_igMD - high_igMD	CAMSAP2
0.136027	5.25661	3.02655	0.00281905	0.0875765	-1.94778	low_igMD - high_igMD	KIAA2013
-0.916009	-1.08915	-3.02597	0.00282417	0.0875765	-1.80187	low_igMD - high_igMD	LDLRAD1
-0.321392	6.51018	-3.02442	0.00283799	0.0876303	-1.97197	low_igMD - high_igMD	SLC40A1
0.487905	4.66868	3.02424	0.00283967	0.0876303	-1.91688	low_igMD - high_igMD	HTRA3
0.312689	0.184037	3.02395	0.00284227	0.0876303	-1.78298	low_igMD - high_igMD	PPM1J
0.478893	10.9358	3.02295	0.00285119	0.087737	-1.88979	low_igMD - high_igMD	COL3A1
0.237077	3.51811	3.01997	0.00287812	0.0883962	-1.83321	low_igMD - high_igMD	ZNF697
-0.505052	0.128185	-3.01808	0.00289527	0.0887532	-1.74071	low_igMD - high_igMD	CD1C
0.151293	3.12723	3.01234	0.00294793	0.0901954	-1.8276	low_igMD - high_igMD	SLC66A1
0.344441	4.57205	3.00907	0.00297837	0.0909537	-1.96239	low_igMD - high_igMD	XYLT1
-0.54722	-0.559761	-3.00745	0.00299353	0.0912432	-1.77311	low_igMD - high_igMD	MFSD4A-AS1
-0.269376	1.96414	-3.00637	0.00300377	0.091363	-1.76159	low_igMD - high_igMD	NUP50-DT
-0.225579	3.38641	-3.00583	0.00300884	0.091363	-1.88692	low_igMD - high_igMD	ULK4
0.266402	5.07426	3.00423	0.00302399	0.0916497	-2.00876	low_igMD - high_igMD	PDGFC
-0.402876	3.02933	-3.00263	0.00303919	0.0918938	-1.84856	low_igMD - high_igMD	AIF1L
-0.203127	7.7823	-3.00218	0.00304348	0.0918938	-2.01727	low_igMD - high_igMD	CFLAR
0.252647	6.50627	2.99996	0.00306465	0.0923478	-2.04423	low_igMD - high_igMD	TPM1
0.194316	3.77511	2.99941	0.00307002	0.0923478	-1.91917	low_igMD - high_igMD	FNTB
0.231876	4.41614	2.99841	0.00307957	0.0924229	-1.98906	low_igMD - high_igMD	ZCCHC24
-0.526589	0.871992	-2.99795	0.00308402	0.0924229	-1.78237	low_igMD - high_igMD	CD79B
-0.371668	3.04499	-2.99348	0.00312746	0.09355	-1.90795	low_igMD - high_igMD	ITK
0.274074	1.11281	2.9926	0.00313605	0.0936326	-1.79668	low_igMD - high_igMD	ZNF775
0.458861	0.790701	2.98825	0.00317899	0.0945688	-1.80806	low_igMD - high_igMD	CDSN
0.469906	-0.48426	2.98823	0.00317918	0.0945688	-1.88852	low_igMD - high_igMD	KIRREL1-IT1
-0.417359	1.12871	-2.98638	0.00319758	0.0949154	-1.8109	low_igMD - high_igMD	TMEM156
-0.36058	2.57148	-2.98587	0.00320265	0.0949154	-1.86886	low_igMD - high_igMD	SP140
-0.592331	0.344637	-2.98367	0.00322477	0.0951728	-1.81884	low_igMD - high_igMD	RSPH4A
-0.143927	5.71728	-2.98362	0.00322521	0.0951728	-2.08491	low_igMD - high_igMD	RFX5
-0.18899	3.75884	-2.98324	0.00322911	0.0951728	-1.98106	low_igMD - high_igMD	KIF27
-0.304594	4.17762	-2.9825	0.00323655	0.0951951	-2.02423	low_igMD - high_igMD	CFAP44
-0.136882	5.12274	-2.98199	0.00324172	0.0951951	-2.06879	low_igMD - high_igMD	PTPN2
0.237201	5.14474	2.98016	0.00326027	0.0952249	-2.07588	low_igMD - high_igMD	TBL1X
0.40262	4.61786	2.97983	0.00326358	0.0952249	-2.0691	low_igMD - high_igMD	ITGBL1
0.581062	0.762062	2.97958	0.00326617	0.0952249	-1.85586	low_igMD - high_igMD	GRIN2D
0.145318	3.3391	2.97955	0.00326644	0.0952249	-1.93887	low_igMD - high_igMD	ZBTB9
-0.598913	-0.348227	-2.97829	0.00327929	0.0954261	-1.87926	low_igMD - high_igMD	TNFRSF17
0.413831	4.9712	2.97597	0.00330309	0.0956551	-2.06069	low_igMD - high_igMD	LOXL2
-0.432353	1.84605	-2.97589	0.00330386	0.0956551	-1.90622	low_igMD - high_igMD	NCMAP
-0.268662	2.35196	-2.97578	0.00330502	0.0956551	-1.88898	low_igMD - high_igMD	STAT4
0.340168	1.07947	2.97346	0.0033289	0.0960122	-1.84462	low_igMD - high_igMD	BTBD19
0.381658	1.92763	2.97342	0.00332932	0.0960122	-1.84346	low_igMD - high_igMD	COPZ2
-0.41385	1.6781	-2.9728	0.00333576	0.0960257	-1.84672	low_igMD - high_igMD	IL12RB2
-0.148097	7.6005	-2.97152	0.00334912	0.0960767	-2.10645	low_igMD - high_igMD	LRBA
0.211797	3.3856	2.9713	0.00335141	0.0960767	-1.94555	low_igMD - high_igMD	TIGD5
-0.359845	5.47485	-2.97003	0.00336466	0.0960767	-2.11449	low_igMD - high_igMD	ATP8A1
-0.299872	4.51544	-2.96958	0.00336937	0.0960767	-2.08915	low_igMD - high_igMD	ST3GAL5
0.135739	6.31466	2.9686	0.00337967	0.0960767	-2.1309	low_igMD - high_igMD	EMC1
0.332857	3.72047	2.96784	0.00338766	0.0960767	-2.02705	low_igMD - high_igMD	C14orf132
0.30833	5.66861	2.96719	0.00339446	0.0960767	-2.122	low_igMD - high_igMD	FCGR2A
-0.317025	2.7621	-2.96714	0.00339499	0.0960767	-1.92868	low_igMD - high_igMD	MAP4K1
-0.281111	4.20616	-2.96673	0.00339935	0.0960767	-2.0644	low_igMD - high_igMD	CCDC69
0.372846	5.48495	2.9665	0.0034017	0.0960767	-2.1254	low_igMD - high_igMD	EMILIN1
-0.53879	0.78328	-2.96635	0.00340333	0.0960767	-1.86368	low_igMD - high_igMD	ZYG11A
0.119551	6.62667	2.96382	0.00343017	0.0966646	-2.14421	low_igMD - high_igMD	TXLNA
0.339353	3.42847	2.96241	0.00344516	0.0968161	-2.01725	low_igMD - high_igMD	JAM3
-0.346073	4.41134	-2.96218	0.0034476	0.0968161	-2.09651	low_igMD - high_igMD	GVINP1
-0.687792	1.22821	-2.96073	0.00346317	0.0970837	-1.87835	low_igMD - high_igMD	DNAH10
-0.400466	0.156687	-2.95928	0.00347882	0.0973523	-1.90227	low_igMD - high_igMD	SIT1
-0.129219	6.54282	-2.95767	0.00349613	0.0976668	-2.16132	low_igMD - high_igMD	BTAF1
0.530649	5.30562	2.95367	0.00353974	0.098692	-2.13948	low_igMD - high_igMD	MMP9
-0.336261	3.80386	-2.95318	0.00354512	0.098692	-2.08205	low_igMD - high_igMD	RIPOR2
-0.127084	5.1342	-2.95164	0.00356211	0.0989934	-2.15206	low_igMD - high_igMD	USF1
-0.301585	1.8483	-2.94845	0.00359733	0.0996312	-1.9299	low_igMD - high_igMD	TEX9
0.256708	3.07073	2.94844	0.00359747	0.0996312	-1.9718	low_igMD - high_igMD	C2orf27A
-0.432879	0.42185	-2.9467	0.0036169	0.099997	-1.93106	low_igMD - high_igMD	KCNJ10
-0.373444	3.17102	-2.9461	0.0036236	0.10001	-2.04603	low_igMD - high_igMD	PLAAT3
0.186526	6.84618	2.94474	0.00363885	0.100259	-2.19323	low_igMD - high_igMD	CD151
0.204885	5.09181	2.9441	0.00364601	0.100284	-2.16351	low_igMD - high_igMD	PPM1F
-0.641899	2.7752	-2.9416	0.00367428	0.100889	-2.01757	low_igMD - high_igMD	FCRL5
-0.153434	2.54264	-2.94043	0.00368751	0.101018	-1.96837	low_igMD - high_igMD	SMPD2
0.464698	7.73838	2.93955	0.00369763	0.101018	-2.19756	low_igMD - high_igMD	POSTN
0.423466	0.916373	2.93953	0.00369784	0.101018	-1.93626	low_igMD - high_igMD	PPP1R3G
0.369914	3.66628	2.93717	0.00372484	0.101583	-2.09249	low_igMD - high_igMD	CREB5
0.164549	3.25323	2.93642	0.00373342	0.101644	-2.04486	low_igMD - high_igMD	NFKBIL1
0.400575	3.5797	2.93517	0.00374786	0.101864	-2.09181	low_igMD - high_igMD	CREB3L1
0.277974	5.51768	2.93343	0.00376799	0.102238	-2.21561	low_igMD - high_igMD	JCAD
-0.587025	4.46773	-2.931	0.0037963	0.102833	-2.19309	low_igMD - high_igMD	SLC6A14
0.21868	5.33997	2.92701	0.00384312	0.103926	-2.22258	low_igMD - high_igMD	BCAR1
-0.387522	7.07646	-2.92549	0.00386114	0.10423	-2.2462	low_igMD - high_igMD	EHF
0.428979	5.49245	2.92497	0.00386733	0.10423	-2.23934	low_igMD - high_igMD	INHBA
-0.636346	2.20441	-2.92369	0.00388249	0.104463	-2.02001	low_igMD - high_igMD	FAM30A
-0.274881	3.65359	-2.92221	0.00390019	0.104737	-2.11094	low_igMD - high_igMD	ISG20
-0.348644	4.84981	-2.92175	0.0039057	0.104737	-2.22767	low_igMD - high_igMD	ATP2A3
0.395859	5.7779	2.921	0.00391471	0.104803	-2.25317	low_igMD - high_igMD	SERPINF1
0.625919	5.3352	2.91999	0.00392683	0.104883	-2.22844	low_igMD - high_igMD	SFRP2
0.153202	7.37909	2.91967	0.00393075	0.104883	-2.2568	low_igMD - high_igMD	NFAT5
-0.198124	1.69982	-2.91783	0.00395302	0.105078	-1.98716	low_igMD - high_igMD	U2AF1L4
0.212381	2.23736	2.91716	0.00396113	0.105078	-2.01463	low_igMD - high_igMD	CCDC102A
-0.489042	0.163069	-2.91713	0.00396152	0.105078	-1.99364	low_igMD - high_igMD	CFAP45
-0.264634	7.69032	-2.9169	0.00396422	0.105078	-2.2573	low_igMD - high_igMD	XBP1
0.243482	4.08801	2.91628	0.00397178	0.105105	-2.15407	low_igMD - high_igMD	P3H4
-0.287192	0.403934	-2.91496	0.00398784	0.105356	-1.99262	low_igMD - high_igMD	MTMR8
0.337624	3.20066	2.91332	0.00400795	0.105714	-2.12125	low_igMD - high_igMD	RASGRF2
-0.196817	5.06825	-2.91233	0.00402009	0.10586	-2.26267	low_igMD - high_igMD	RASSF5
-0.303912	6.16174	-2.91046	0.00404318	0.106197	-2.28833	low_igMD - high_igMD	TC2N
-0.932117	-0.651051	-2.91023	0.00404609	0.106197	-2.01834	low_igMD - high_igMD	FDCSP
-0.381666	1.18398	-2.90897	0.00406177	0.106289	-2.00493	low_igMD - high_igMD	LAG3
-0.238058	2.42549	-2.90888	0.00406283	0.106289	-2.04496	low_igMD - high_igMD	MORN2
0.171597	6.51123	2.90719	0.00408383	0.106664	-2.29877	low_igMD - high_igMD	SELENON
0.214152	6.25561	2.90651	0.00409234	0.106713	-2.29855	low_igMD - high_igMD	CD99
0.320467	0.533611	2.90526	0.00410806	0.106949	-2.02021	low_igMD - high_igMD	PRSS53
-0.21172	5.14592	-2.90303	0.00413608	0.107477	-2.27582	low_igMD - high_igMD	HMGB2
0.39199	4.6281	2.90259	0.00414172	0.107477	-2.24846	low_igMD - high_igMD	SDC2
0.313169	1.42134	2.90106	0.00416103	0.107515	-2.02282	low_igMD - high_igMD	LOXL1-AS1
0.333446	2.56012	2.90074	0.00416512	0.107515	-2.0423	low_igMD - high_igMD	MAPK12
-0.217931	5.76278	-2.90047	0.00416864	0.107515	-2.3123	low_igMD - high_igMD	OSBPL3
0.159775	3.43826	2.89989	0.00417596	0.107515	-2.15602	low_igMD - high_igMD	HEBP1
0.164312	5.60619	2.89984	0.00417663	0.107515	-2.30958	low_igMD - high_igMD	FAM234A
-0.276067	4.66411	-2.89801	0.00419999	0.107887	-2.28793	low_igMD - high_igMD	CYFIP2
-0.450334	-1.69741	-2.89766	0.00420452	0.107887	-2.036	low_igMD - high_igMD	TSIX
-0.181134	3.71444	-2.89685	0.00421494	0.107982	-2.19653	low_igMD - high_igMD	HELB
-0.232147	4.31097	-2.8959	0.00422709	0.10812	-2.2497	low_igMD - high_igMD	ZNF440
0.336015	5.97346	2.89437	0.00424694	0.108267	-2.33042	low_igMD - high_igMD	COL16A1
0.341993	3.21053	2.89391	0.00425289	0.108267	-2.18767	low_igMD - high_igMD	SSC5D
-0.37318	0.0264254	-2.89342	0.00425924	0.108267	-2.08011	low_igMD - high_igMD	MGC12916
0.39409	3.18087	2.89292	0.00426569	0.108267	-2.20208	low_igMD - high_igMD	SEMA3B
-0.34574	3.82159	-2.89282	0.00426702	0.108267	-2.24567	low_igMD - high_igMD	SLC15A2
0.646786	3.08572	2.89234	0.00427326	0.108267	-2.09141	low_igMD - high_igMD	SPOCK1
0.341147	1.86959	2.89151	0.00428406	0.10837	-2.04757	low_igMD - high_igMD	FJX1
0.20315	5.36778	2.89021	0.00430101	0.108439	-2.33238	low_igMD - high_igMD	KIAA0754
0.492576	-0.1025	2.88995	0.00430448	0.108439	-2.08181	low_igMD - high_igMD	ISLR2
0.301078	1.19954	2.88975	0.00430706	0.108439	-2.05646	low_igMD - high_igMD	TBX5-AS1
0.624975	0.598124	2.88816	0.00432796	0.108795	-2.07129	low_igMD - high_igMD	SCG2
-0.417419	1.33126	-2.88393	0.00438398	0.110028	-2.06785	low_igMD - high_igMD	VNN2
-0.697387	-0.696266	-2.88319	0.00439387	0.110028	-2.08839	low_igMD - high_igMD	VWA3B
0.266228	4.9759	2.88243	0.004404	0.110028	-2.33128	low_igMD - high_igMD	PMP22
0.398064	1.83707	2.8824	0.00440439	0.110028	-2.08415	low_igMD - high_igMD	FGF1
-0.258025	5.47962	-2.87991	0.00443781	0.11069	-2.35866	low_igMD - high_igMD	RALGPS2
-0.210078	2.55335	-2.87931	0.00444587	0.110719	-2.13371	low_igMD - high_igMD	STAMBPL1
-0.365545	3.33332	-2.87854	0.0044564	0.110754	-2.26261	low_igMD - high_igMD	TJP3
-0.383444	0.249927	-2.87783	0.00446601	0.110754	-2.08571	low_igMD - high_igMD	TTC25
0.210598	7.28927	2.87768	0.00446794	0.110754	-2.37287	low_igMD - high_igMD	ENAH
0.509139	0.0859951	2.8739	0.00451953	0.111638	-2.12247	low_igMD - high_igMD	C3orf80
0.37086	5.41215	2.87369	0.00452239	0.111638	-2.37115	low_igMD - high_igMD	PRRX1
0.243296	6.49004	2.87349	0.00452509	0.111638	-2.38844	low_igMD - high_igMD	TGFBR1
0.383533	5.74663	2.87303	0.0045314	0.111638	-2.37927	low_igMD - high_igMD	MRC1
-0.66232	2.96459	-2.87131	0.00455518	0.112052	-2.21106	low_igMD - high_igMD	MZB1
0.355955	2.65409	2.86961	0.00457862	0.112456	-2.16609	low_igMD - high_igMD	FBXL7
0.236207	7.08442	2.869	0.0045871	0.112492	-2.39739	low_igMD - high_igMD	SERPINH1
0.122687	4.78457	2.86675	0.00461837	0.112994	-2.35525	low_igMD - high_igMD	FCF1
0.152014	2.81237	2.86652	0.0046216	0.112994	-2.18206	low_igMD - high_igMD	ZSCAN20
0.507186	1.61826	2.8658	0.00463171	0.113069	-2.10951	low_igMD - high_igMD	JAKMIP2
0.258399	5.30222	2.86491	0.00464428	0.113075	-2.39744	low_igMD - high_igMD	MFGE8
0.240744	6.67293	2.86478	0.00464606	0.113075	-2.40955	low_igMD - high_igMD	MICAL2
0.211411	4.55447	2.8632	0.0046683	0.113445	-2.3678	low_igMD - high_igMD	ARHGEF10
-0.149278	5.29928	-2.86246	0.00467879	0.113523	-2.40033	low_igMD - high_igMD	TRAFD1
0.345693	2.89747	2.86197	0.00468568	0.113523	-2.21955	low_igMD - high_igMD	TMEM200A
0.207775	5.23636	2.86133	0.00469473	0.113571	-2.39529	low_igMD - high_igMD	FBLIM1
-0.320285	1.74432	-2.86068	0.00470394	0.113602	-2.14189	low_igMD - high_igMD	SKAP1
-0.309566	3.30968	-2.86025	0.00471013	0.113602	-2.24065	low_igMD - high_igMD	SMPDL3A
-0.31218	2.69658	-2.85942	0.00472184	0.113714	-2.22162	low_igMD - high_igMD	CD6
0.144679	6.30622	2.85812	0.00474049	0.113992	-2.43064	low_igMD - high_igMD	CYB5R3
-0.432895	-0.682201	-2.85456	0.00479168	0.114888	-2.17691	low_igMD - high_igMD	CD40LG
0.752362	3.72745	2.85453	0.00479206	0.114888	-2.33139	low_igMD - high_igMD	CXCL14
-0.229428	7.75687	-2.85397	0.00480026	0.114913	-2.43132	low_igMD - high_igMD	SAT1
-0.360763	1.79223	-2.85226	0.00482505	0.115335	-2.1916	low_igMD - high_igMD	FAM149A
-0.3419	5.74563	-2.85038	0.00485241	0.115726	-2.44745	low_igMD - high_igMD	CXCR4
-0.408976	-0.160918	-2.85004	0.00485746	0.115726	-2.15733	low_igMD - high_igMD	PBOV1
-0.146588	4.85828	-2.84953	0.00486479	0.115726	-2.41674	low_igMD - high_igMD	ARHGEF3
0.414624	6.36029	2.84885	0.00487477	0.115726	-2.44749	low_igMD - high_igMD	CD109
-0.370638	3.77724	-2.84867	0.00487743	0.115726	-2.32161	low_igMD - high_igMD	CCL5
0.339756	3.7048	2.84535	0.00492638	0.116715	-2.37547	low_igMD - high_igMD	PODN
-0.295873	0.114819	-2.84374	0.00495034	0.117109	-2.17019	low_igMD - high_igMD	HCG27
-0.387526	1.92799	-2.84319	0.00495861	0.117132	-2.18579	low_igMD - high_igMD	EML5
0.434735	1.71154	2.84163	0.00498188	0.117509	-2.18802	low_igMD - high_igMD	MATN3
0.157928	7.1118	2.8411	0.00498979	0.117523	-2.47056	low_igMD - high_igMD	RUNX1
-0.748073	1.65555	-2.83854	0.0050283	0.118071	-2.26668	low_igMD - high_igMD	AGR3
-0.271684	2.23136	-2.83797	0.00503689	0.118071	-2.22022	low_igMD - high_igMD	MCOLN2
-0.17357	3.68857	-2.83796	0.00503717	0.118071	-2.3753	low_igMD - high_igMD	TDRKH
0.51901	-0.35061	2.83734	0.00504651	0.118071	-2.2566	low_igMD - high_igMD	PPEF1
0.152094	5.11505	2.83712	0.00504978	0.118071	-2.45755	low_igMD - high_igMD	ITSN1
-0.61471	-0.744318	-2.83424	0.00509359	0.118922	-2.20246	low_igMD - high_igMD	GPC5
-0.467704	1.70222	-2.83347	0.00510547	0.119026	-2.2097	low_igMD - high_igMD	BNIPL
0.224156	3.86175	2.83201	0.00512784	0.119294	-2.38183	low_igMD - high_igMD	MEIS1
-0.513865	1.60169	-2.83175	0.00513182	0.119294	-2.22341	low_igMD - high_igMD	FAM107A
-0.360617	1.56612	-2.83064	0.00514897	0.11952	-2.20877	low_igMD - high_igMD	ABCB1
0.31191	5.00516	2.82971	0.00516331	0.11968	-2.47022	low_igMD - high_igMD	NUAK1
-0.291498	4.0073	-2.82482	0.00523942	0.121269	-2.4237	low_igMD - high_igMD	BMS1P20
-0.183913	5.45009	-2.82403	0.00525184	0.121382	-2.50883	low_igMD - high_igMD	FAM214A
-0.280993	4.08801	-2.82069	0.00530462	0.122426	-2.46857	low_igMD - high_igMD	ZNF737
0.14027	4.27176	2.81918	0.00532861	0.122803	-2.45762	low_igMD - high_igMD	CDR2
-0.628655	0.386776	-2.81861	0.00533766	0.122835	-2.22376	low_igMD - high_igMD	DCDC2
-0.507461	2.03473	-2.81755	0.00535453	0.123047	-2.2707	low_igMD - high_igMD	RND1
-0.937191	-0.420617	-2.81466	0.00540092	0.123888	-2.25334	low_igMD - high_igMD	ERICH3
-0.306989	2.7918	-2.81431	0.00540656	0.123888	-2.34197	low_igMD - high_igMD	ARHGAP15
-0.58431	0.341503	-2.81365	0.00541728	0.123957	-2.2347	low_igMD - high_igMD	CADM3
0.312517	2.36661	2.80819	0.00550609	0.12581	-2.29856	low_igMD - high_igMD	PILRA
-0.82196	0.655281	-2.80614	0.00553991	0.126233	-2.25055	low_igMD - high_igMD	PTPRT
0.385849	6.73005	2.80595	0.00554305	0.126233	-2.55832	low_igMD - high_igMD	COL8A1
0.240267	1.56215	2.80545	0.00555118	0.126233	-2.257	low_igMD - high_igMD	LENG9
0.43648	4.68714	2.80516	0.00555606	0.126233	-2.5313	low_igMD - high_igMD	ISLR
0.138386	4.05606	2.80463	0.00556483	0.126254	-2.46634	low_igMD - high_igMD	BCL7C
0.119404	4.77476	2.80359	0.0055821	0.126467	-2.5303	low_igMD - high_igMD	TECPR2
-0.15155	5.35953	-2.80169	0.00561374	0.127005	-2.56345	low_igMD - high_igMD	CNTRL
0.287366	3.65069	2.80109	0.00562368	0.127051	-2.44699	low_igMD - high_igMD	ZSCAN31
-0.47601	3.43915	-2.79834	0.0056699	0.127915	-2.48142	low_igMD - high_igMD	LONRF2
0.376162	0.999485	2.79768	0.005681	0.127986	-2.27055	low_igMD - high_igMD	CNIH3
0.318732	2.69042	2.7962	0.00570605	0.128295	-2.35074	low_igMD - high_igMD	CAVIN3
0.33156	4.17407	2.79592	0.00571068	0.128295	-2.52072	low_igMD - high_igMD	FSTL3
-0.352967	-0.621422	-2.79447	0.00573533	0.128483	-2.33979	low_igMD - high_igMD	DPF3
0.137937	5.34127	2.79436	0.00573734	0.128483	-2.57959	low_igMD - high_igMD	POMGNT1
-0.271856	3.30356	-2.79402	0.00574304	0.128483	-2.39566	low_igMD - high_igMD	ITGAE
0.354019	3.15077	2.79256	0.00576804	0.128588	-2.42403	low_igMD - high_igMD	MIR100HG
-0.342954	1.79128	-2.79238	0.005771	0.128588	-2.31122	low_igMD - high_igMD	KLRK1
-0.141976	6.59728	-2.79188	0.00577966	0.128588	-2.60469	low_igMD - high_igMD	RABGAP1L
0.171136	7.08058	2.79187	0.00577976	0.128588	-2.60332	low_igMD - high_igMD	AP2M1
-0.107872	4.3603	-2.79037	0.00580554	0.128825	-2.53308	low_igMD - high_igMD	NGLY1
0.204967	3.77291	2.79032	0.00580648	0.128825	-2.44918	low_igMD - high_igMD	TTC7B
0.151216	7.61442	2.78967	0.00581766	0.128895	-2.59995	low_igMD - high_igMD	CAP1
0.316736	4.50597	2.78917	0.00582618	0.128906	-2.55773	low_igMD - high_igMD	ITGAM
0.292296	5.61727	2.7879	0.00584823	0.129107	-2.60816	low_igMD - high_igMD	DDR2
0.239738	11.243	2.78772	0.00585131	0.129107	-2.51015	low_igMD - high_igMD	AHNAK
0.169204	5.92947	2.7871	0.00586205	0.129166	-2.61265	low_igMD - high_igMD	SH3BGRL3
0.391595	7.42285	2.78561	0.00588793	0.129559	-2.60757	low_igMD - high_igMD	FBN1
0.166095	5.96056	2.78091	0.00597056	0.130699	-2.626	low_igMD - high_igMD	KIAA0930
-0.170375	3.69841	-2.7807	0.00597414	0.130699	-2.47972	low_igMD - high_igMD	HDHD3
0.324313	6.16557	2.78059	0.0059762	0.130699	-2.62007	low_igMD - high_igMD	FSCN1
-0.626737	5.98818	-2.78043	0.00597886	0.130699	-2.62715	low_igMD - high_igMD	JCHAIN
-0.448955	1.94684	-2.78032	0.00598084	0.130699	-2.36819	low_igMD - high_igMD	MMRN1
0.394163	7.36482	2.77988	0.00598859	0.130699	-2.62666	low_igMD - high_igMD	MMP2
0.42927	0.524417	2.77836	0.00601572	0.130961	-2.31795	low_igMD - high_igMD	ADTRP
-0.313643	2.42357	-2.77829	0.00601688	0.130961	-2.44409	low_igMD - high_igMD	SLAIN1
0.529644	1.36995	2.77782	0.00602529	0.130966	-2.31711	low_igMD - high_igMD	SCHIP1
-0.390313	1.32614	-2.77326	0.00610687	0.13256	-2.34449	low_igMD - high_igMD	LINC00861
0.316013	2.1626	2.77193	0.00613091	0.132903	-2.34738	low_igMD - high_igMD	LARP6
0.292201	6.4154	2.77057	0.00615558	0.133257	-2.66049	low_igMD - high_igMD	NBL1
-0.225907	5.76882	-2.76806	0.00620119	0.134064	-2.66035	low_igMD - high_igMD	ZDHHC21
0.141107	5.17921	2.7664	0.0062316	0.134525	-2.65074	low_igMD - high_igMD	AGPAT1
0.456211	-0.366864	2.76599	0.00623925	0.134525	-2.36834	low_igMD - high_igMD	FFAR4
0.248239	0.0232634	2.76304	0.00629365	0.135516	-2.37292	low_igMD - high_igMD	FAM151B
0.318531	4.12917	2.76228	0.00630777	0.135638	-2.57027	low_igMD - high_igMD	STON1
-0.424614	0.433756	-2.76009	0.00634855	0.136333	-2.36549	low_igMD - high_igMD	GZMH
-0.552047	0.354252	-2.75868	0.0063748	0.136713	-2.36448	low_igMD - high_igMD	DLGAP1
0.172629	5.18602	2.75722	0.00640224	0.136914	-2.67517	low_igMD - high_igMD	SLC12A4
0.385036	5.85501	2.75694	0.00640757	0.136914	-2.68254	low_igMD - high_igMD	FKBP10
-0.355032	2.24962	-2.75682	0.00640974	0.136914	-2.43431	low_igMD - high_igMD	P2RY8
0.141163	7.71833	2.75615	0.00642249	0.137004	-2.68229	low_igMD - high_igMD	PTTG1IP
0.454996	5.04237	2.75184	0.00650418	0.13833	-2.66874	low_igMD - high_igMD	CTSK
0.201455	4.35951	2.7518	0.00650487	0.13833	-2.62686	low_igMD - high_igMD	SORBS3
-0.756343	-0.772066	-2.75151	0.00651045	0.13833	-2.40729	low_igMD - high_igMD	SCARA5
-0.355522	1.23304	-2.75019	0.00653578	0.138685	-2.38664	low_igMD - high_igMD	TXLNB
-0.305448	2.48236	-2.74925	0.00655376	0.138762	-2.47654	low_igMD - high_igMD	TRAF3IP3
0.189762	1.27691	2.7491	0.00655671	0.138762	-2.39095	low_igMD - high_igMD	LOC100506730
0.373628	0.345246	2.74698	0.00659753	0.139442	-2.38897	low_igMD - high_igMD	TMEM236
-0.391229	0.449499	-2.74609	0.00661479	0.139623	-2.39022	low_igMD - high_igMD	MIR3142HG
-0.382515	2.31096	-2.74453	0.00664496	0.140076	-2.45263	low_igMD - high_igMD	MYB
0.244136	2.65345	2.7435	0.0066651	0.140184	-2.48694	low_igMD - high_igMD	MAGI2
-0.180034	4.06117	-2.74337	0.00666754	0.140184	-2.62676	low_igMD - high_igMD	SP140L
0.34757	3.65477	2.74066	0.0067206	0.141115	-2.62613	low_igMD - high_igMD	OLR1
-0.504501	0.945866	-2.73936	0.00674623	0.141468	-2.40968	low_igMD - high_igMD	ST8SIA6
-0.187523	4.14155	-2.73885	0.00675632	0.141495	-2.66472	low_igMD - high_igMD	ACSF2
-0.552264	0.247077	-2.73711	0.00679086	0.141689	-2.41075	low_igMD - high_igMD	CFAP57
-0.389789	8.36714	-2.73709	0.0067911	0.141689	-2.7066	low_igMD - high_igMD	C3
0.222987	6.45135	2.73656	0.00680168	0.141689	-2.74797	low_igMD - high_igMD	SH3PXD2B
0.291472	2.87679	2.73636	0.00680565	0.141689	-2.51428	low_igMD - high_igMD	TUB
0.170304	4.92176	2.73567	0.00681932	0.141689	-2.70897	low_igMD - high_igMD	ZNF275
0.349951	1.68878	2.73547	0.00682342	0.141689	-2.43076	low_igMD - high_igMD	FNDC4
0.248668	4.5019	2.73527	0.00682732	0.141689	-2.67434	low_igMD - high_igMD	RUNX2
-0.40179	0.376518	-2.73248	0.00688323	0.142344	-2.42111	low_igMD - high_igMD	XCR1
0.158203	3.12982	2.73205	0.00689181	0.142344	-2.55236	low_igMD - high_igMD	FLYWCH2
-0.14243	3.51371	-2.73168	0.00689938	0.142344	-2.61455	low_igMD - high_igMD	AP4B1
0.422914	4.91744	2.73152	0.00690261	0.142344	-2.70928	low_igMD - high_igMD	ADAM12
0.151638	5.48226	2.73149	0.00690318	0.142344	-2.73345	low_igMD - high_igMD	TTL
-0.526108	0.226389	-2.72997	0.00693372	0.142503	-2.42682	low_igMD - high_igMD	CCDC114
0.364067	-0.4939	2.72995	0.00693427	0.142503	-2.46773	low_igMD - high_igMD	LOC101927069
-0.0961398	5.26048	-2.72979	0.00693753	0.142503	-2.74174	low_igMD - high_igMD	DCAF1
0.30543	6.79075	2.72911	0.00695116	0.142601	-2.76473	low_igMD - high_igMD	PDGFRB
0.388326	5.42407	2.72643	0.00700565	0.143535	-2.75591	low_igMD - high_igMD	THY1
0.172524	4.8469	2.7256	0.00702256	0.143686	-2.73521	low_igMD - high_igMD	NCK2
0.406033	5.25565	2.7252	0.0070309	0.143686	-2.74896	low_igMD - high_igMD	CEMIP
-0.282574	2.95739	-2.72323	0.00707121	0.144326	-2.61884	low_igMD - high_igMD	ZNF66
-0.358968	2.67364	-2.72078	0.0071219	0.145177	-2.54507	low_igMD - high_igMD	MAPK10
-0.283966	4.56108	-2.71996	0.00713896	0.14534	-2.74389	low_igMD - high_igMD	DNAH1
0.241669	7.53285	2.7195	0.00714847	0.145349	-2.78196	low_igMD - high_igMD	LAMB1
0.189724	5.47905	2.71866	0.00716596	0.145521	-2.78386	low_igMD - high_igMD	KANK2
0.187393	2.73349	2.71821	0.00717533	0.145527	-2.53395	low_igMD - high_igMD	NRM
0.273069	3.78433	2.71704	0.00719965	0.145836	-2.64678	low_igMD - high_igMD	C1QTNF6
-0.357642	-0.100224	-2.71654	0.00721022	0.145847	-2.46316	low_igMD - high_igMD	FLT3
0.144676	5.82186	2.71594	0.0072228	0.145847	-2.79425	low_igMD - high_igMD	SNX9
-0.318444	2.20023	-2.71506	0.00724129	0.145847	-2.58465	low_igMD - high_igMD	RAB17
0.186059	2.37079	2.71426	0.00725813	0.145847	-2.52662	low_igMD - high_igMD	CNPY4
-0.402109	-0.201401	-2.71395	0.00726465	0.145847	-2.46597	low_igMD - high_igMD	ANKDD1B
0.141434	3.92241	2.71385	0.00726666	0.145847	-2.68537	low_igMD - high_igMD	TSR3
-0.390025	0.588046	-2.71365	0.00727091	0.145847	-2.46559	low_igMD - high_igMD	LINC00926
0.44036	3.70554	2.71356	0.00727283	0.145847	-2.68332	low_igMD - high_igMD	ITGB3
-0.3406	2.11056	-2.71083	0.00733065	0.146811	-2.54708	low_igMD - high_igMD	CCR4
-0.475232	1.87377	-2.71043	0.00733918	0.146811	-2.55538	low_igMD - high_igMD	DNAH6
-0.293846	5.69727	-2.70998	0.00734882	0.146821	-2.80693	low_igMD - high_igMD	AHCYL2
0.127916	7.32327	2.70926	0.00736421	0.146867	-2.81254	low_igMD - high_igMD	POLR2A
-0.529627	-0.435291	-2.70888	0.00737223	0.146867	-2.49699	low_igMD - high_igMD	MDH1B
-0.136808	5.48935	-2.70859	0.00737857	0.146867	-2.80727	low_igMD - high_igMD	FAM126B
-0.437766	3.72402	-2.70697	0.0074131	0.14722	-2.71292	low_igMD - high_igMD	SCIN
-0.408218	1.32883	-2.7069	0.0074146	0.14722	-2.4809	low_igMD - high_igMD	GNLY
-0.495925	0.0553153	-2.70602	0.00743373	0.147417	-2.48729	low_igMD - high_igMD	KCNE1
0.364334	7.43164	2.7053	0.00744907	0.147488	-2.81978	low_igMD - high_igMD	TGFBI
0.140402	5.19233	2.705	0.00745567	0.147488	-2.79935	low_igMD - high_igMD	ZNF496
-0.459841	1.1331	-2.7043	0.00747077	0.147603	-2.50116	low_igMD - high_igMD	MAPK15
0.173427	6.85357	2.70388	0.00747985	0.147603	-2.82907	low_igMD - high_igMD	H6PD
0.114161	4.50615	2.70306	0.0074977	0.147667	-2.76555	low_igMD - high_igMD	SNAP47
0.133836	10.4906	2.70283	0.0075027	0.147667	-2.74769	low_igMD - high_igMD	ACTG1
-0.451183	1.20161	-2.70178	0.00752549	0.147667	-2.5005	low_igMD - high_igMD	TNIP3
0.333098	3.8415	2.70138	0.00753421	0.147667	-2.64703	low_igMD - high_igMD	ALDOC
-0.492854	0.740044	-2.70102	0.00754196	0.147667	-2.49598	low_igMD - high_igMD	CFAP157
-0.384033	2.33086	-2.70072	0.00754865	0.147667	-2.56454	low_igMD - high_igMD	TIGIT
0.329626	2.89017	2.70061	0.00755104	0.147667	-2.57655	low_igMD - high_igMD	PLCD3
-0.554183	-0.485415	-2.70035	0.00755664	0.147667	-2.5183	low_igMD - high_igMD	FAM153A
0.317051	4.06861	2.69522	0.00766961	0.149693	-2.77331	low_igMD - high_igMD	GXYLT2
0.128602	5.51394	2.69261	0.00772749	0.150472	-2.84774	low_igMD - high_igMD	UBFD1
-0.663185	3.51191	-2.69257	0.0077283	0.150472	-2.7844	low_igMD - high_igMD	CYP2B7P
0.16664	6.68845	2.69102	0.0077631	0.150967	-2.86279	low_igMD - high_igMD	ZNF532
0.128788	6.70097	2.68953	0.00779641	0.151326	-2.86759	low_igMD - high_igMD	BACH1
-0.30276	2.84875	-2.68935	0.00780043	0.151326	-2.65253	low_igMD - high_igMD	LCK
-0.446501	0.183858	-2.68806	0.00782964	0.151683	-2.5211	low_igMD - high_igMD	C2orf50
-0.12482	5.98073	-2.6877	0.00783768	0.151683	-2.87067	low_igMD - high_igMD	RBM5
0.334697	3.16141	2.68619	0.00787199	0.152163	-2.69272	low_igMD - high_igMD	NAV3
0.385069	0.311899	2.6857	0.00788302	0.152193	-2.52666	low_igMD - high_igMD	FIGNL2
-0.350967	6.55292	-2.68403	0.00792106	0.152651	-2.87798	low_igMD - high_igMD	TTN
0.351142	-0.517544	2.68374	0.00792764	0.152651	-2.57428	low_igMD - high_igMD	RHPN1-AS1
-0.221429	1.54357	-2.68332	0.00793715	0.152651	-2.55308	low_igMD - high_igMD	LOC389765
-0.141024	5.2846	-2.68299	0.00794474	0.152651	-2.86581	low_igMD - high_igMD	FBXW7
0.136228	6.20412	2.68201	0.00796711	0.152898	-2.88626	low_igMD - high_igMD	ARHGAP1
0.182955	3.66398	2.68113	0.0079874	0.153105	-2.75385	low_igMD - high_igMD	FUT4
-0.209464	5.09408	-2.67932	0.00802898	0.153608	-2.87105	low_igMD - high_igMD	GPD1L
-0.171275	3.76784	-2.67916	0.0080328	0.153608	-2.77908	low_igMD - high_igMD	NDUFAF6
-0.329676	3.24329	-2.6771	0.00808038	0.154334	-2.72704	low_igMD - high_igMD	RGS17
-0.371852	3.40195	-2.67645	0.00809557	0.154441	-2.80944	low_igMD - high_igMD	ARHGEF38
-0.692904	1.17003	-2.67545	0.0081189	0.154514	-2.56206	low_igMD - high_igMD	GGT6
0.343402	2.15964	2.67538	0.00812042	0.154514	-2.60202	low_igMD - high_igMD	ARMH4
-0.370094	4.27657	-2.67505	0.00812827	0.154514	-2.86336	low_igMD - high_igMD	COL4A4
0.129398	5.76597	2.67337	0.00816759	0.155078	-2.89855	low_igMD - high_igMD	DOCK7
0.183527	4.84633	2.67285	0.00817969	0.155124	-2.86106	low_igMD - high_igMD	NAB2
-0.273086	3.82007	-2.67134	0.00821529	0.155616	-2.80258	low_igMD - high_igMD	TAGAP
0.271639	2.32276	2.66951	0.00825844	0.156249	-2.66875	low_igMD - high_igMD	TBX5
0.159173	6.28235	2.66878	0.00827566	0.156391	-2.91873	low_igMD - high_igMD	VAT1
0.286634	8.57718	2.66804	0.00829337	0.156541	-2.88406	low_igMD - high_igMD	COL4A2
0.217984	3.80063	2.66755	0.00830494	0.156543	-2.75754	low_igMD - high_igMD	KCTD11
-0.122267	3.98584	-2.66722	0.00831295	0.156543	-2.81934	low_igMD - high_igMD	MFSD8
-0.269796	3.2575	-2.66552	0.00835339	0.15712	-2.75269	low_igMD - high_igMD	PTPN7
0.355609	1.07177	2.66386	0.00839325	0.157685	-2.58153	low_igMD - high_igMD	DACT3
-0.423926	0.197136	-2.66226	0.00843181	0.157949	-2.57832	low_igMD - high_igMD	PLIN5
-0.131289	3.75402	-2.66158	0.00844819	0.157949	-2.80392	low_igMD - high_igMD	PRKAG2
0.255279	-0.588316	2.66141	0.00845227	0.157949	-2.60625	low_igMD - high_igMD	LINC01852
-0.820615	-0.883249	-2.66125	0.00845609	0.157949	-2.59177	low_igMD - high_igMD	SPAG6
-0.317115	3.14302	-2.66087	0.00846535	0.157949	-2.75796	low_igMD - high_igMD	CD2
-0.385714	4.15874	-2.66083	0.00846627	0.157949	-2.84803	low_igMD - high_igMD	SLAMF7
0.300505	3.21433	2.6599	0.0084889	0.158175	-2.72197	low_igMD - high_igMD	ARHGAP28
0.325035	2.21044	2.65952	0.00849812	0.158175	-2.62714	low_igMD - high_igMD	LINC01094
-0.360109	0.895311	-2.65833	0.00852707	0.158531	-2.58978	low_igMD - high_igMD	EOMES
-0.551023	-0.0970736	-2.65625	0.00857781	0.159165	-2.59741	low_igMD - high_igMD	CCDC78
-0.767522	-0.786816	-2.65612	0.00858102	0.159165	-2.59978	low_igMD - high_igMD	SNTN
-0.364796	5.12216	-2.65423	0.00862745	0.159842	-2.92942	low_igMD - high_igMD	DNAH5
0.249425	4.79211	2.65367	0.00864139	0.159916	-2.8964	low_igMD - high_igMD	LPCAT2
0.131617	3.79983	2.65164	0.00869152	0.160658	-2.80957	low_igMD - high_igMD	NRBF2
0.128519	4.14737	2.65085	0.00871113	0.160835	-2.85405	low_igMD - high_igMD	PHF13
0.157445	5.61539	2.65039	0.00872246	0.16086	-2.9518	low_igMD - high_igMD	TAX1BP3
0.128471	6.17867	2.64785	0.00878588	0.16179	-2.97086	low_igMD - high_igMD	AIDA
-0.191805	4.27272	-2.6472	0.00880215	0.16179	-2.88917	low_igMD - high_igMD	ABHD11
-0.319455	1.51391	-2.64716	0.00880312	0.16179	-2.64969	low_igMD - high_igMD	RASGRP2
-0.271477	2.98202	-2.64589	0.00883502	0.162028	-2.7524	low_igMD - high_igMD	MICB
-0.822386	0.987042	-2.64569	0.00884018	0.162028	-2.61565	low_igMD - high_igMD	SAA2
0.353918	4.68944	2.64545	0.00884633	0.162028	-2.93753	low_igMD - high_igMD	CSPG4
-0.839421	2.63622	-2.64366	0.00889136	0.162474	-2.86197	low_igMD - high_igMD	SCGB3A1
-0.217363	1.24823	-2.64357	0.00889362	0.162474	-2.63677	low_igMD - high_igMD	SEMA3F-AS1
0.340932	4.23335	2.64328	0.00890102	0.162474	-2.91076	low_igMD - high_igMD	RARRES2
-0.517298	0.580126	-2.63718	0.00905669	0.164819	-2.63341	low_igMD - high_igMD	SCN3A
0.261415	3.3047	2.63697	0.00906222	0.164819	-2.8369	low_igMD - high_igMD	MAGI2-AS3
-0.400094	0.41512	-2.63684	0.0090655	0.164819	-2.63437	low_igMD - high_igMD	TRAT1
-0.319311	-0.00209112	-2.63665	0.00907053	0.164819	-2.64102	low_igMD - high_igMD	LOC100506606
0.300544	1.55036	2.6354	0.00910262	0.165094	-2.69984	low_igMD - high_igMD	PGR
0.302263	3.35106	2.63526	0.0091062	0.165094	-2.85456	low_igMD - high_igMD	ZNF521
0.182655	3.60244	2.63471	0.00912049	0.165166	-2.8453	low_igMD - high_igMD	ZNF74
-0.471984	3.77404	-2.63405	0.00913773	0.165292	-2.955	low_igMD - high_igMD	DNAH11
-0.754656	-1.11796	-2.63218	0.0091863	0.165348	-2.67431	low_igMD - high_igMD	C8orf34-AS1
-0.386502	1.21577	-2.63194	0.00919239	0.165348	-2.66249	low_igMD - high_igMD	MEI1
-0.14306	4.47935	-2.63184	0.00919515	0.165348	-2.94638	low_igMD - high_igMD	PMF1
0.11151	7.09929	2.63171	0.00919841	0.165348	-3.00631	low_igMD - high_igMD	CREBBP
-0.697916	6.61934	-2.63142	0.00920604	0.165348	-3.00861	low_igMD - high_igMD	IGLL5
0.128983	4.34369	2.63119	0.00921218	0.165348	-2.93031	low_igMD - high_igMD	FAM89B
-0.342877	1.00319	-2.63116	0.00921286	0.165348	-2.65337	low_igMD - high_igMD	LRGUK
-0.413591	1.20188	-2.63016	0.00923907	0.165633	-2.65906	low_igMD - high_igMD	P2RX5
-0.457575	-0.217804	-2.62895	0.00927085	0.166018	-2.65333	low_igMD - high_igMD	IQUB
0.103724	7.09381	2.62563	0.00935847	0.1674	-3.02376	low_igMD - high_igMD	DICER1
-0.531411	-0.675644	-2.62483	0.00937966	0.167592	-2.69596	low_igMD - high_igMD	DNASE1L3
-0.219571	7.33886	-2.62441	0.00939082	0.167605	-3.0177	low_igMD - high_igMD	ARRDC3
0.257397	4.21628	2.6238	0.00940703	0.167708	-2.89891	low_igMD - high_igMD	KCTD15
0.259809	5.82143	2.62281	0.00943345	0.167939	-3.03016	low_igMD - high_igMD	AXL
0.130376	3.39485	2.62253	0.00944089	0.167939	-2.84977	low_igMD - high_igMD	C1orf216
0.195276	4.24653	2.62209	0.00945271	0.167963	-2.94943	low_igMD - high_igMD	ASAP3
-0.372402	0.833614	-2.6208	0.00948729	0.168391	-2.68516	low_igMD - high_igMD	BTLA
-0.431321	1.19269	-2.61892	0.00953766	0.168919	-2.71491	low_igMD - high_igMD	ACHE
-0.3033	3.13584	-2.61891	0.00953804	0.168919	-2.82155	low_igMD - high_igMD	ELOVL7
-0.401594	2.03519	-2.61775	0.00956947	0.169289	-2.71582	low_igMD - high_igMD	GZMA
-0.147441	7.03673	-2.61511	0.00964106	0.170368	-3.04927	low_igMD - high_igMD	RESF1
0.212391	5.56004	2.61444	0.00965934	0.170468	-3.04317	low_igMD - high_igMD	EPB41L2
0.406765	1.28088	2.61412	0.00966795	0.170468	-2.69393	low_igMD - high_igMD	SEPT5-GP1BB
0.29574	0.799317	2.61325	0.00969161	0.170698	-2.68588	low_igMD - high_igMD	SIGLEC7
0.738032	3.69387	2.61261	0.00970917	0.170703	-2.79907	low_igMD - high_igMD	PTPRZ1
0.323628	3.50987	2.61247	0.00971315	0.170703	-2.904	low_igMD - high_igMD	HEPH
0.404555	3.59795	2.61197	0.00972672	0.170718	-2.88947	low_igMD - high_igMD	TENM3
0.403429	0.717153	2.6108	0.00975897	0.170718	-2.69555	low_igMD - high_igMD	ILDR2
0.397768	4.18594	2.61038	0.00977042	0.170718	-2.9607	low_igMD - high_igMD	FAP
0.130786	5.68465	2.61035	0.00977145	0.170718	-3.05724	low_igMD - high_igMD	WBP1L
0.233428	3.69531	2.61034	0.00977149	0.170718	-2.87321	low_igMD - high_igMD	ACOT7
-0.121625	6.82309	-2.61012	0.00977778	0.170718	-3.06312	low_igMD - high_igMD	ENSA
0.330698	3.26494	2.60954	0.00979361	0.170809	-2.83807	low_igMD - high_igMD	TSHZ3
0.323334	4.97734	2.60797	0.00983705	0.171236	-3.04728	low_igMD - high_igMD	SPON1
0.216445	9.20615	2.60789	0.00983944	0.171236	-3.01365	low_igMD - high_igMD	CTSD
-0.172453	5.99558	-2.60639	0.00988106	0.171774	-3.07321	low_igMD - high_igMD	RBM6
0.11263	5.2574	2.60409	0.00994525	0.172693	-3.05828	low_igMD - high_igMD	TADA3
-0.561379	0.0309785	-2.60372	0.00995551	0.172693	-2.70553	low_igMD - high_igMD	FCRL2
0.157185	6.50517	2.603	0.00997582	0.172693	-3.08144	low_igMD - high_igMD	CKAP4
0.218445	2.80734	2.60296	0.00997693	0.172693	-2.81822	low_igMD - high_igMD	KRBA1
0.400737	-0.415407	2.60257	0.00998792	0.172697	-2.73238	low_igMD - high_igMD	CPEB1
0.595452	0.185168	2.60129	0.0100237	0.17313	-2.72726	low_igMD - high_igMD	TM4SF19
-0.388631	2.40894	-2.60009	0.0100576	0.173471	-2.81194	low_igMD - high_igMD	ASRGL1
0.133248	5.99931	2.59979	0.0100662	0.173471	-3.08804	low_igMD - high_igMD	DENND5A
0.128973	6.61572	2.59945	0.0100759	0.173471	-3.09093	low_igMD - high_igMD	PFKL
0.174717	5.22958	2.59878	0.0100948	0.173611	-3.05755	low_igMD - high_igMD	KLHL21
0.140899	5.06004	2.59768	0.010126	0.173816	-3.06429	low_igMD - high_igMD	PIP5K1C
-0.325476	1.94667	-2.5976	0.0101284	0.173816	-2.78358	low_igMD - high_igMD	RAMP3
-0.231773	4.1651	-2.59678	0.0101515	0.174028	-3.03001	low_igMD - high_igMD	APOLD1
0.194308	4.83925	2.59602	0.0101733	0.174106	-3.06053	low_igMD - high_igMD	TSPAN9
0.113238	8.04534	2.59586	0.0101778	0.174106	-3.07872	low_igMD - high_igMD	ARF1
-0.444233	-0.647185	-2.59462	0.0102135	0.174372	-2.74684	low_igMD - high_igMD	LOC283710
0.657587	0.279532	2.59433	0.0102216	0.174372	-2.72615	low_igMD - high_igMD	NETO1
0.273016	2.28835	2.59419	0.0102259	0.174372	-2.7778	low_igMD - high_igMD	GAREM2
-0.237474	1.50754	-2.59347	0.0102466	0.174539	-2.77343	low_igMD - high_igMD	CAPS2
-0.369741	4.41991	-2.59281	0.0102653	0.174629	-3.06044	low_igMD - high_igMD	TMPRSS2
-0.287877	2.2141	-2.59242	0.0102766	0.174629	-2.81845	low_igMD - high_igMD	ZC3H12D
0.232427	5.0979	2.59183	0.0102936	0.174629	-3.06467	low_igMD - high_igMD	IFFO2
-0.379048	-0.167708	-2.59177	0.0102953	0.174629	-2.73458	low_igMD - high_igMD	CELF2-AS2
-0.274919	4.38957	-2.59077	0.0103244	0.174901	-3.04365	low_igMD - high_igMD	KLHL6
0.311606	4.89116	2.59015	0.0103423	0.174901	-3.05214	low_igMD - high_igMD	CD14
-0.379719	-0.664289	-2.59009	0.010344	0.174901	-2.76088	low_igMD - high_igMD	ZNF80
-0.378764	0.169214	-2.58947	0.010362	0.175021	-2.73919	low_igMD - high_igMD	AK8
-0.282435	4.08994	-2.58903	0.0103747	0.175051	-3.02224	low_igMD - high_igMD	KLHL23
0.355982	3.13486	2.588	0.0104047	0.175373	-2.85754	low_igMD - high_igMD	SPHK1
0.401148	0.336794	2.58682	0.0104391	0.175694	-2.74216	low_igMD - high_igMD	APCDD1L
-0.215967	3.3448	-2.5866	0.0104456	0.175694	-2.95302	low_igMD - high_igMD	FKBP11
0.126224	6.21665	2.58406	0.0105203	0.176766	-3.12644	low_igMD - high_igMD	TRAF7
-0.658815	7.53079	-2.5832	0.0105455	0.177003	-3.06887	low_igMD - high_igMD	SLC34A2
0.353617	0.298951	2.58139	0.010599	0.177716	-2.75333	low_igMD - high_igMD	RADIL
-0.468965	0.00535668	-2.57892	0.0106724	0.178663	-2.75844	low_igMD - high_igMD	IL17REL
-0.112949	3.69462	-2.57874	0.0106777	0.178663	-2.99624	low_igMD - high_igMD	PDSS2
-0.2566	2.54356	-2.57816	0.0106952	0.178769	-2.9192	low_igMD - high_igMD	NSUN7
-0.259363	3.10347	-2.57754	0.0107137	0.178892	-2.95676	low_igMD - high_igMD	BSPRY
0.209938	4.28192	2.57639	0.0107482	0.179206	-3.03785	low_igMD - high_igMD	OSBPL5
-0.356259	-0.429011	-2.57617	0.0107548	0.179206	-2.76895	low_igMD - high_igMD	FAM47E
0.23899	4.3802	2.57557	0.0107729	0.179321	-3.06138	low_igMD - high_igMD	ARRDC4
-0.491353	0.577908	-2.57485	0.0107945	0.179495	-2.77982	low_igMD - high_igMD	C8orf34
0.0963999	5.43758	2.57383	0.0108253	0.179822	-3.1385	low_igMD - high_igMD	KCTD10
0.130837	6.14367	2.57328	0.0108419	0.179824	-3.15335	low_igMD - high_igMD	RNH1
-0.500839	0.830314	-2.57295	0.010852	0.179824	-2.8031	low_igMD - high_igMD	THBS4
0.184829	3.6638	2.57266	0.0108605	0.179824	-2.96924	low_igMD - high_igMD	PXYLP1
-0.269893	1.85986	-2.57234	0.0108702	0.179824	-2.867	low_igMD - high_igMD	CYSLTR1
-0.151233	4.91976	-2.5696	0.0109538	0.180829	-3.1173	low_igMD - high_igMD	RANBP6
0.335005	3.21103	2.5691	0.0109689	0.180829	-2.94763	low_igMD - high_igMD	CD248
0.257936	2.74798	2.56876	0.0109792	0.180829	-2.93086	low_igMD - high_igMD	C1QTNF5
0.313432	3.89725	2.56868	0.0109818	0.180829	-3.0528	low_igMD - high_igMD	RGS16
0.371424	5.2015	2.5679	0.0110056	0.180829	-3.1451	low_igMD - high_igMD	FBLN2
0.528851	-0.647338	2.56783	0.0110079	0.180829	-2.83779	low_igMD - high_igMD	DUSP5P1
0.239309	4.69838	2.56738	0.0110218	0.180829	-3.10717	low_igMD - high_igMD	NCF2
-0.260253	2.78371	-2.56736	0.0110224	0.180829	-2.96276	low_igMD - high_igMD	ZSWIM5
0.138305	4.871	2.56703	0.0110323	0.180829	-3.13215	low_igMD - high_igMD	PINK1
-0.296108	0.00926106	-2.5639	0.0111289	0.181938	-2.79012	low_igMD - high_igMD	RIBC1
0.276904	5.581	2.56384	0.0111308	0.181938	-3.13141	low_igMD - high_igMD	FRMD6
-0.25025	-0.022348	-2.56374	0.011134	0.181938	-2.79338	low_igMD - high_igMD	LOC100288798
-0.172911	5.49897	-2.56321	0.0111501	0.182017	-3.16447	low_igMD - high_igMD	VAMP8
-0.776718	6.74074	-2.56268	0.0111667	0.182028	-3.14647	low_igMD - high_igMD	PIGR
-0.394195	0.325461	-2.56175	0.0111957	0.182028	-2.79479	low_igMD - high_igMD	ACBD7
0.315178	6.63674	2.5617	0.0111973	0.182028	-3.17962	low_igMD - high_igMD	TAGLN
-0.132613	4.78117	-2.56152	0.0112028	0.182028	-3.12288	low_igMD - high_igMD	PDCD2
0.0900157	4.00008	2.56137	0.0112075	0.182028	-3.07075	low_igMD - high_igMD	SNIP1
0.150395	5.77395	2.5609	0.011222	0.18208	-3.17502	low_igMD - high_igMD	MINDY2
0.174128	4.23314	2.56039	0.011238	0.182134	-3.09008	low_igMD - high_igMD	PDIA5
0.24929	5.18404	2.56001	0.0112498	0.182134	-3.15468	low_igMD - high_igMD	MAFB
-0.501108	0.13683	-2.55971	0.0112594	0.182134	-2.80045	low_igMD - high_igMD	GPR15
0.13034	6.02984	2.55777	0.01132	0.182787	-3.18694	low_igMD - high_igMD	RNF187
0.160775	3.6391	2.55716	0.0113394	0.182787	-3.02062	low_igMD - high_igMD	TTC23
0.349628	2.10439	2.55711	0.011341	0.182787	-2.90818	low_igMD - high_igMD	SLC47A1
0.144133	6.76934	2.55697	0.0113452	0.182787	-3.19294	low_igMD - high_igMD	ATRN
-0.344819	2.33147	-2.55607	0.0113738	0.183054	-2.92428	low_igMD - high_igMD	ZNF831
-0.324074	0.921901	-2.55525	0.0113996	0.183054	-2.824	low_igMD - high_igMD	UBASH3A
-0.305278	0.692342	-2.55518	0.0114019	0.183054	-2.81196	low_igMD - high_igMD	TRG-AS1
0.468137	0.340102	2.555	0.0114074	0.183054	-2.80893	low_igMD - high_igMD	KIF5A
0.213539	6.97658	2.55415	0.0114344	0.183228	-3.19401	low_igMD - high_igMD	PTK7
0.133269	6.80625	2.55392	0.0114417	0.183228	-3.19895	low_igMD - high_igMD	GNAI2
-0.104834	5.44669	-2.55358	0.0114525	0.183228	-3.18829	low_igMD - high_igMD	RNF115
0.214226	3.85859	2.55276	0.0114786	0.183464	-3.07781	low_igMD - high_igMD	ICOSLG
0.356724	-0.4549	2.55151	0.0115184	0.183835	-2.83184	low_igMD - high_igMD	PRPH2
0.226781	2.23763	2.55131	0.0115247	0.183835	-2.8891	low_igMD - high_igMD	EVA1B
0.19059	4.3098	2.55065	0.011546	0.183991	-3.09335	low_igMD - high_igMD	TCEAL9
0.427374	0.499294	2.55022	0.0115599	0.184002	-2.81867	low_igMD - high_igMD	ULBP1
-0.426566	-0.415125	-2.54951	0.0115826	0.184002	-2.82231	low_igMD - high_igMD	DNAJB13
0.46454	-0.467034	2.54948	0.0115833	0.184002	-2.83551	low_igMD - high_igMD	SIGLEC11
0.26976	3.31249	2.5492	0.0115925	0.184002	-2.98909	low_igMD - high_igMD	SEPTIN5
0.25314	2.91323	2.54861	0.0116113	0.18412	-2.9847	low_igMD - high_igMD	SLC39A4
0.259209	5.44273	2.54712	0.0116592	0.184697	-3.20333	low_igMD - high_igMD	FZD1
-0.411653	1.34198	-2.54531	0.011718	0.185379	-2.91993	low_igMD - high_igMD	C9orf152
0.0891229	6.37117	2.54508	0.0117254	0.185379	-3.22232	low_igMD - high_igMD	ZMYM4
-0.198322	3.98186	-2.54365	0.0117717	0.185928	-3.13548	low_igMD - high_igMD	GALM
0.280743	5.60203	2.5408	0.011865	0.187096	-3.2167	low_igMD - high_igMD	TPM2
0.551201	5.474	2.54068	0.011869	0.187096	-3.17729	low_igMD - high_igMD	COL17A1
0.147946	5.43916	2.54008	0.0118887	0.187154	-3.22256	low_igMD - high_igMD	SPRED2
0.444807	0.239407	2.5395	0.0119078	0.187154	-2.84112	low_igMD - high_igMD	HCG4
-0.268085	2.28997	-2.53924	0.0119162	0.187154	-2.95667	low_igMD - high_igMD	TBC1D10C
-0.136414	4.5816	-2.53887	0.0119283	0.187154	-3.1851	low_igMD - high_igMD	TRIM5
0.145855	4.56587	2.53879	0.0119309	0.187154	-3.17385	low_igMD - high_igMD	TPRG1L
0.133493	5.84777	2.53815	0.011952	0.187303	-3.23361	low_igMD - high_igMD	CCNY
0.267131	4.10774	2.53758	0.011971	0.187418	-3.14758	low_igMD - high_igMD	LRRC32
0.264672	4.99366	2.53678	0.0119974	0.187648	-3.20012	low_igMD - high_igMD	PLAUR
-0.346187	0.403891	-2.53517	0.012051	0.188163	-2.85431	low_igMD - high_igMD	GAPT
-0.114432	4.95931	-2.53488	0.0120604	0.188163	-3.20911	low_igMD - high_igMD	ZNF641
0.187901	2.38327	2.53473	0.0120655	0.188163	-2.93215	low_igMD - high_igMD	CMC4
0.261538	5.1225	2.53416	0.0120846	0.188278	-3.22713	low_igMD - high_igMD	DCHS1
-0.131608	3.28535	-2.53253	0.0121389	0.18894	-3.06941	low_igMD - high_igMD	SETDB2
-0.086312	6.30126	-2.52878	0.0122649	0.190717	-3.26072	low_igMD - high_igMD	DDX23
0.115732	5.45083	2.52839	0.0122783	0.190725	-3.24896	low_igMD - high_igMD	ZFAND3
-0.346064	1.69111	-2.52807	0.0122891	0.190725	-2.91378	low_igMD - high_igMD	SLAMF1
0.245746	1.37892	2.52434	0.0124158	0.192205	-2.89862	low_igMD - high_igMD	C11orf45
-0.316489	3.54877	-2.52428	0.0124178	0.192205	-3.10683	low_igMD - high_igMD	ANKRD22
0.435208	1.02508	2.52398	0.0124279	0.192205	-2.8787	low_igMD - high_igMD	FKBP9P1
-0.204603	1.24137	-2.52385	0.0124323	0.192205	-2.88759	low_igMD - high_igMD	SHLD1
0.230225	10.4527	2.52198	0.0124966	0.192787	-3.18848	low_igMD - high_igMD	FTL
-0.884126	0.313489	-2.52186	0.0125006	0.192787	-2.88927	low_igMD - high_igMD	DNAH9
0.111542	5.18935	2.52138	0.0125172	0.192787	-3.24972	low_igMD - high_igMD	VAC14
-0.295871	-0.234971	-2.52136	0.012518	0.192787	-2.88571	low_igMD - high_igMD	ADM5
-0.187995	6.93714	-2.5209	0.0125336	0.192843	-3.2753	low_igMD - high_igMD	NFKBIA
-0.280103	0.323459	-2.52049	0.0125478	0.192876	-2.88498	low_igMD - high_igMD	IQCD
0.409271	1.31647	2.51927	0.01259	0.193339	-2.89479	low_igMD - high_igMD	ZNF365
0.170662	2.85392	2.51597	0.0127046	0.194913	-3.01613	low_igMD - high_igMD	PELI3
0.203613	6.82741	2.51555	0.0127189	0.194946	-3.29033	low_igMD - high_igMD	PTGFRN
0.192286	5.857	2.51407	0.0127707	0.195465	-3.26506	low_igMD - high_igMD	ATP1B3
0.530186	-0.111273	2.51379	0.0127807	0.195465	-2.91246	low_igMD - high_igMD	ZNF114
0.2145	7.3404	2.5133	0.0127978	0.195465	-3.28806	low_igMD - high_igMD	PLD3
0.276958	3.7927	2.5132	0.0128014	0.195465	-3.16421	low_igMD - high_igMD	BNC2
-0.560549	1.55763	-2.51263	0.0128213	0.195583	-3.12561	low_igMD - high_igMD	HLA-DRB5
0.319477	0.419988	2.51183	0.0128495	0.195642	-2.89798	low_igMD - high_igMD	ATP6V1G2-DDX39B
0.283277	3.19223	2.51158	0.0128581	0.195642	-3.09013	low_igMD - high_igMD	LZTS1
0.268978	3.55461	2.51141	0.0128642	0.195642	-3.14882	low_igMD - high_igMD	GPR153
0.368876	4.20986	2.51113	0.0128739	0.195642	-3.25117	low_igMD - high_igMD	PRELP
-0.464914	2.81255	-2.51077	0.0128866	0.19565	-3.05341	low_igMD - high_igMD	SLCO4C1
-0.498134	3.11021	-2.51017	0.0129078	0.195772	-3.12104	low_igMD - high_igMD	SULT1A4
0.346902	2.3344	2.50965	0.0129263	0.195772	-2.9983	low_igMD - high_igMD	SLC24A3
0.183959	2.1422	2.50938	0.0129361	0.195772	-2.97799	low_igMD - high_igMD	ZNF579
-0.382698	1.12207	-2.50917	0.0129434	0.195772	-2.92706	low_igMD - high_igMD	SH2D1A
0.257765	2.16618	2.50847	0.0129681	0.195961	-3.007	low_igMD - high_igMD	LIMS2
0.276782	4.27089	2.50666	0.0130325	0.196602	-3.21359	low_igMD - high_igMD	GPX8
-0.189355	5.44189	-2.5064	0.013042	0.196602	-3.29435	low_igMD - high_igMD	KIF21A
0.114776	4.44785	2.50625	0.0130472	0.196602	-3.23883	low_igMD - high_igMD	ERI3
-0.275829	-0.251817	-2.50529	0.0130815	0.196875	-2.91297	low_igMD - high_igMD	TSPOAP1-AS1
0.20483	3.91007	2.50506	0.0130899	0.196875	-3.20361	low_igMD - high_igMD	CPQ
0.0941585	6.82536	2.50437	0.0131144	0.19706	-3.31708	low_igMD - high_igMD	KIF1B
-0.338066	1.52178	-2.50368	0.0131393	0.197068	-2.97569	low_igMD - high_igMD	LINC01806
0.142005	4.81403	2.50367	0.0131395	0.197068	-3.26624	low_igMD - high_igMD	B4GALT2
0.326865	6.55299	2.50329	0.0131533	0.197091	-3.31942	low_igMD - high_igMD	CDH11
0.377332	-0.319079	2.50251	0.0131814	0.197311	-2.92294	low_igMD - high_igMD	VENTX
-0.174622	5.96571	-2.5022	0.0131926	0.197311	-3.31733	low_igMD - high_igMD	TJP2
0.228704	5.61858	2.50121	0.0132281	0.197498	-3.31585	low_igMD - high_igMD	MYADM
0.0873721	4.85562	2.50082	0.0132424	0.197498	-3.28276	low_igMD - high_igMD	FBXO42
0.132774	6.80604	2.50077	0.0132439	0.197498	-3.32676	low_igMD - high_igMD	AKT1
-0.0902611	3.65777	-2.50015	0.0132665	0.197498	-3.18365	low_igMD - high_igMD	NME6
0.218655	5.23495	2.49976	0.0132808	0.197498	-3.28867	low_igMD - high_igMD	TUBB6
0.152695	5.41553	2.4992	0.0133009	0.197498	-3.31213	low_igMD - high_igMD	EXTL3
-0.232006	5.87547	-2.49898	0.0133089	0.197498	-3.32906	low_igMD - high_igMD	NFKBIZ
0.147134	5.98606	2.49852	0.0133257	0.197498	-3.31726	low_igMD - high_igMD	BICD2
-0.267918	-0.32796	-2.49836	0.0133314	0.197498	-2.92802	low_igMD - high_igMD	CERNA1
-0.332265	1.01273	-2.49824	0.013336	0.197498	-2.96105	low_igMD - high_igMD	CZ1P-ASNS
0.198895	1.44265	2.49808	0.0133418	0.197498	-2.95679	low_igMD - high_igMD	ZNF222
0.130968	3.89672	2.49778	0.0133526	0.197498	-3.18046	low_igMD - high_igMD	DBR1
-0.275931	6.39531	-2.49706	0.013379	0.197689	-3.33273	low_igMD - high_igMD	ARFGEF3
0.273502	7.21164	2.49675	0.0133901	0.197689	-3.32873	low_igMD - high_igMD	DPYSL3
-0.539571	-0.0146312	-2.49591	0.0134209	0.197799	-2.93358	low_igMD - high_igMD	CCL14
-0.442504	-0.436894	-2.49511	0.0134501	0.197799	-2.93479	low_igMD - high_igMD	TNFRSF13C
-0.175026	8.51251	-2.49498	0.013455	0.197799	-3.31071	low_igMD - high_igMD	RPL41
0.199828	7.91448	2.49487	0.013459	0.197799	-3.31479	low_igMD - high_igMD	QSOX1
-0.174862	4.64747	-2.49487	0.0134592	0.197799	-3.2768	low_igMD - high_igMD	DYNLT1
0.176616	1.06597	2.49371	0.0135016	0.198242	-2.94692	low_igMD - high_igMD	LNP1
0.37779	0.913526	2.49316	0.013522	0.198333	-2.94734	low_igMD - high_igMD	BEND6
0.177559	4.86632	2.49287	0.0135325	0.198333	-3.3125	low_igMD - high_igMD	DIP2C
0.358336	-0.330482	2.49238	0.0135507	0.198343	-2.94697	low_igMD - high_igMD	POT1-AS1
-0.420759	1.19055	-2.4916	0.0135795	0.198343	-2.97298	low_igMD - high_igMD	GZMK
0.2979	5.84898	2.49158	0.0135802	0.198343	-3.34464	low_igMD - high_igMD	PDGFRA
-0.411803	1.26061	-2.49151	0.0135826	0.198343	-2.99269	low_igMD - high_igMD	SRCIN1
0.182155	6.39091	2.4907	0.0136129	0.198461	-3.35124	low_igMD - high_igMD	PSD3
0.160493	3.5627	2.49063	0.0136154	0.198461	-3.16104	low_igMD - high_igMD	CHST14
0.113676	4.49577	2.48963	0.0136526	0.198692	-3.28282	low_igMD - high_igMD	POLR3D
-0.263523	4.11215	-2.48951	0.013657	0.198692	-3.28972	low_igMD - high_igMD	KCNK5
-0.404361	1.21584	-2.48899	0.0136761	0.198692	-3.05329	low_igMD - high_igMD	BCL2L15
0.346102	1.69731	2.48863	0.0136896	0.198692	-3.02015	low_igMD - high_igMD	STAC
0.202315	2.92837	2.48854	0.0136931	0.198692	-3.12707	low_igMD - high_igMD	CNTNAP1
0.140597	4.03668	2.48586	0.0137933	0.199935	-3.24586	low_igMD - high_igMD	FUT11
-0.178297	5.50052	-2.48558	0.0138037	0.199935	-3.352	low_igMD - high_igMD	C1GALT1
-0.250699	6.38867	-2.48492	0.0138287	0.200117	-3.36043	low_igMD - high_igMD	UNC13B
0.343403	0.878779	2.48357	0.0138794	0.20067	-2.95737	low_igMD - high_igMD	ASIC1
0.202173	3.76428	2.48222	0.0139304	0.201227	-3.23451	low_igMD - high_igMD	ST3GAL4
0.575835	1.07811	2.48097	0.0139775	0.20168	-2.97363	low_igMD - high_igMD	ST6GAL2
0.372247	-0.0148254	2.48073	0.0139869	0.20168	-2.96165	low_igMD - high_igMD	PXDNL
-0.215812	1.68571	-2.47999	0.0140148	0.201902	-3.03421	low_igMD - high_igMD	OSCP1
0.177218	4.4258	2.47908	0.0140496	0.201971	-3.2948	low_igMD - high_igMD	ZDHHC8
0.226328	2.42683	2.47907	0.01405	0.201971	-3.10127	low_igMD - high_igMD	NEXN
0.201873	7.31554	2.47887	0.0140574	0.201971	-3.37261	low_igMD - high_igMD	PLXNA1
0.305892	7.39756	2.47827	0.0140805	0.20206	-3.37282	low_igMD - high_igMD	SLC2A1
0.287653	3.75057	2.47805	0.0140887	0.20206	-3.21723	low_igMD - high_igMD	PDGFB
0.343222	3.6667	2.47696	0.0141304	0.202092	-3.19013	low_igMD - high_igMD	MDFI
-0.230609	3.85501	-2.47683	0.0141354	0.202092	-3.28545	low_igMD - high_igMD	CLIC2
0.36583	1.10278	2.47628	0.0141568	0.202092	-2.99121	low_igMD - high_igMD	ADORA3
-0.216289	3.49121	-2.47615	0.0141616	0.202092	-3.22367	low_igMD - high_igMD	FGD3
-0.268856	4.18296	-2.47615	0.0141618	0.202092	-3.3004	low_igMD - high_igMD	CYTIP
-0.130161	2.4984	-2.47602	0.0141665	0.202092	-3.08505	low_igMD - high_igMD	ANAPC10
0.106118	4.68076	2.47527	0.0141956	0.202104	-3.33398	low_igMD - high_igMD	VEGFB
-0.233007	2.7243	-2.47494	0.014208	0.202104	-3.1274	low_igMD - high_igMD	BLNK
-0.300361	2.67633	-2.47488	0.0142105	0.202104	-3.12677	low_igMD - high_igMD	LRMP
-0.213274	5.86438	-2.47469	0.0142176	0.202104	-3.3843	low_igMD - high_igMD	TRIM22
0.511644	3.14139	2.47379	0.0142523	0.202418	-3.13164	low_igMD - high_igMD	LAMA1
0.210975	3.74659	2.47258	0.0142993	0.202732	-3.26162	low_igMD - high_igMD	SMIM3
0.254272	7.37256	2.47257	0.0142997	0.202732	-3.38378	low_igMD - high_igMD	COL18A1
0.153493	2.97518	2.47186	0.0143272	0.202943	-3.17245	low_igMD - high_igMD	ZNF213
0.229062	1.91773	2.47097	0.0143616	0.203251	-3.04678	low_igMD - high_igMD	HLX
-0.188713	5.42256	-2.46931	0.0144263	0.203987	-3.38287	low_igMD - high_igMD	PTK2B
0.343067	6.65783	2.46745	0.0144992	0.204753	-3.40131	low_igMD - high_igMD	PLOD2
-0.277778	2.79557	-2.46699	0.014517	0.204753	-3.14812	low_igMD - high_igMD	GRAMD1C
-0.282557	1.82789	-2.46695	0.0145187	0.204753	-3.05444	low_igMD - high_igMD	SPAG4
0.11286	7.5539	2.46541	0.0145792	0.205426	-3.39839	low_igMD - high_igMD	MAP4
0.125836	2.34432	2.46459	0.0146115	0.205701	-3.0959	low_igMD - high_igMD	ZNF2
0.164567	6.34841	2.4637	0.0146468	0.206017	-3.41222	low_igMD - high_igMD	SPRED1
0.218045	6.41036	2.46231	0.014702	0.20653	-3.41754	low_igMD - high_igMD	PKD1
-0.309084	-0.394221	-2.46213	0.014709	0.20653	-3.00084	low_igMD - high_igMD	CASP17P
0.204311	3.77297	2.46092	0.0147569	0.206859	-3.28866	low_igMD - high_igMD	MITF
0.253451	2.64104	2.46089	0.0147581	0.206859	-3.21793	low_igMD - high_igMD	CHDH
-0.544421	0.856386	-2.46041	0.0147775	0.20695	-3.01746	low_igMD - high_igMD	LOC105371267
-0.321175	2.42398	-2.45981	0.0148012	0.207051	-3.14651	low_igMD - high_igMD	SLAMF6
0.131875	6.11352	2.4595	0.0148137	0.207051	-3.42301	low_igMD - high_igMD	FAM168A
-0.513029	-0.251755	-2.45926	0.0148234	0.207051	-3.00418	low_igMD - high_igMD	ENKUR
-0.22402	1.31693	-2.45791	0.0148775	0.207102	-3.05161	low_igMD - high_igMD	ANXA2R
-0.168417	5.45322	-2.45768	0.0148864	0.207102	-3.4174	low_igMD - high_igMD	SMAP2
-0.173258	5.37245	-2.45745	0.014896	0.207102	-3.41202	low_igMD - high_igMD	AP1G2
0.142274	3.22016	2.4572	0.0149057	0.207102	-3.22694	low_igMD - high_igMD	FAAP20
-0.253816	2.87836	-2.45698	0.0149149	0.207102	-3.17951	low_igMD - high_igMD	PILRB
0.213967	4.47705	2.4569	0.014918	0.207102	-3.3408	low_igMD - high_igMD	SGCB
-0.226644	0.925268	-2.45661	0.0149294	0.207102	-3.0314	low_igMD - high_igMD	KANSL1L-AS1
-0.285666	3.60313	-2.45611	0.0149499	0.207102	-3.26056	low_igMD - high_igMD	IL2RB
0.20997	4.16921	2.45596	0.0149556	0.207102	-3.35568	low_igMD - high_igMD	ADARB1
0.208331	0.244087	2.45595	0.014956	0.207102	-3.01057	low_igMD - high_igMD	LOC100287015
-0.933344	7.0478	-2.45517	0.0149875	0.207359	-3.39795	low_igMD - high_igMD	SFTPA1
0.173756	8.05772	2.45441	0.0150185	0.207609	-3.41941	low_igMD - high_igMD	SLC38A2
-0.287844	1.19561	-2.45382	0.0150423	0.207612	-3.05504	low_igMD - high_igMD	TESPA1
-0.485128	-0.245547	-2.45319	0.0150676	0.207612	-3.01857	low_igMD - high_igMD	CASC1
0.330353	2.6024	2.45304	0.0150738	0.207612	-3.20363	low_igMD - high_igMD	AR
0.168303	3.89561	2.45301	0.0150751	0.207612	-3.3197	low_igMD - high_igMD	SLC27A1
-0.519653	2.42101	-2.4525	0.0150957	0.207612	-3.10596	low_igMD - high_igMD	VWDE
-0.112008	5.61775	-2.45249	0.0150962	0.207612	-3.42995	low_igMD - high_igMD	ATAD2B
0.167082	3.89743	2.45073	0.0151677	0.208416	-3.31963	low_igMD - high_igMD	ZBTB47
-0.627143	1.41969	-2.44944	0.0152206	0.208965	-3.04489	low_igMD - high_igMD	CCL20
-0.727713	0.517539	-2.44756	0.0152978	0.209845	-3.04799	low_igMD - high_igMD	NWD1
0.160183	4.788	2.44617	0.0153551	0.210451	-3.39888	low_igMD - high_igMD	SCCPDH
-0.174577	6.16798	-2.44503	0.0154022	0.210819	-3.45515	low_igMD - high_igMD	PPP1R12B
-0.319862	0.611704	-2.4447	0.0154156	0.210819	-3.04043	low_igMD - high_igMD	WAKMAR2
0.236332	4.74802	2.44456	0.0154213	0.210819	-3.38479	low_igMD - high_igMD	AKR1B1
-0.150671	4.22851	-2.44291	0.0154899	0.211576	-3.37409	low_igMD - high_igMD	SFI1
-0.570497	-0.264175	-2.44229	0.0155159	0.211752	-3.05111	low_igMD - high_igMD	ARMC3
0.197997	6.94213	2.44099	0.0155701	0.212311	-3.46039	low_igMD - high_igMD	PLXND1
-0.0857663	5.71591	-2.44049	0.0155907	0.212412	-3.46063	low_igMD - high_igMD	ARIH2
-0.141728	5.19117	-2.43996	0.0156129	0.212534	-3.44202	low_igMD - high_igMD	KDM4C
0.17458	4.08402	2.43917	0.015646	0.212804	-3.35958	low_igMD - high_igMD	RAB23
0.393543	3.42709	2.43869	0.0156662	0.212898	-3.26707	low_igMD - high_igMD	LOXL4
0.488851	-0.275175	2.43762	0.0157112	0.213317	-3.06785	low_igMD - high_igMD	DLX5
0.173744	3.77473	2.43733	0.0157235	0.213317	-3.2986	low_igMD - high_igMD	GPR137B
0.186885	3.48303	2.43701	0.015737	0.21332	-3.31114	low_igMD - high_igMD	FADS3
-0.353276	1.85612	-2.43601	0.0157792	0.213712	-3.11461	low_igMD - high_igMD	HES6
-0.138589	4.73043	-2.43522	0.0158124	0.21398	-3.40388	low_igMD - high_igMD	GEN1
-0.399351	-0.296396	-2.43467	0.0158358	0.214117	-3.05263	low_igMD - high_igMD	EVPLL
0.328786	1.08588	2.43415	0.0158577	0.214233	-3.05802	low_igMD - high_igMD	PAX8
0.28714	4.76512	2.43379	0.0158734	0.214264	-3.43229	low_igMD - high_igMD	ANGPTL2
0.183199	9.09485	2.43296	0.0159085	0.214558	-3.43703	low_igMD - high_igMD	ITGB1
0.29458	4.25085	2.43182	0.0159572	0.215034	-3.40247	low_igMD - high_igMD	SLC2A10
-0.17179	5.68143	-2.43062	0.0160083	0.215463	-3.47735	low_igMD - high_igMD	PSME2
-0.152896	5.54333	-2.43015	0.0160284	0.215463	-3.47883	low_igMD - high_igMD	SEMA4D
-0.201873	4.06139	-2.43013	0.0160293	0.215463	-3.37323	low_igMD - high_igMD	PITPNC1
-0.248493	3.46236	-2.42924	0.0160674	0.215766	-3.397	low_igMD - high_igMD	NR3C2
0.120719	6.07496	2.42898	0.0160787	0.215766	-3.49186	low_igMD - high_igMD	SDF4
-0.225515	4.70202	-2.42846	0.0161011	0.215887	-3.44767	low_igMD - high_igMD	CORO1A
0.292922	0.489775	2.42723	0.0161541	0.216417	-3.0701	low_igMD - high_igMD	SH3RF3-AS1
0.221263	8.9102	2.4262	0.0161986	0.216831	-3.4618	low_igMD - high_igMD	FAT1
0.120819	6.60784	2.42477	0.0162603	0.217477	-3.50348	low_igMD - high_igMD	RBFOX2
-0.618282	0.724305	-2.42411	0.016289	0.217679	-3.13793	low_igMD - high_igMD	HABP2
0.118557	8.70536	2.42328	0.0163253	0.217873	-3.47086	low_igMD - high_igMD	CTNND1
0.308738	5.44344	2.42316	0.0163306	0.217873	-3.48607	low_igMD - high_igMD	NNMT
-0.235505	1.16385	-2.42252	0.0163584	0.217922	-3.11968	low_igMD - high_igMD	FAM221A
-0.445871	0.253423	-2.42231	0.0163675	0.217922	-3.0843	low_igMD - high_igMD	STAB2
0.231042	0.537611	2.42195	0.0163831	0.217922	-3.0826	low_igMD - high_igMD	CACNA2D4
0.146704	7.93551	2.42183	0.0163885	0.217922	-3.49023	low_igMD - high_igMD	LMNA
-0.362679	1.49486	-2.4211	0.0164205	0.218165	-3.10507	low_igMD - high_igMD	RADX
0.436395	0.147592	2.41917	0.016505	0.219108	-3.08501	low_igMD - high_igMD	TEX41
0.286562	4.53823	2.41757	0.0165755	0.219488	-3.45828	low_igMD - high_igMD	VGLL3
0.292355	0.00191163	2.41756	0.0165762	0.219488	-3.08608	low_igMD - high_igMD	YPEL4
0.15086	3.71636	2.41733	0.016586	0.219488	-3.34789	low_igMD - high_igMD	TMEM201
-0.277248	2.23871	-2.41728	0.0165884	0.219488	-3.20026	low_igMD - high_igMD	PWARSN
0.299708	0.900668	2.41669	0.0166146	0.219654	-3.12678	low_igMD - high_igMD	CSDC2
-0.0818263	6.03308	-2.41609	0.0166409	0.219822	-3.52227	low_igMD - high_igMD	SYNRG
0.186955	5.58125	2.41551	0.0166667	0.219982	-3.50999	low_igMD - high_igMD	PPP1R18
0.164908	6.38471	2.41509	0.0166853	0.220045	-3.52552	low_igMD - high_igMD	RHOC
-0.29491	1.73767	-2.41429	0.016721	0.220336	-3.19557	low_igMD - high_igMD	ERP27
0.131197	5.25622	2.41313	0.0167725	0.220834	-3.50772	low_igMD - high_igMD	PKD2
-0.207563	1.49973	-2.41225	0.0168117	0.221133	-3.13999	low_igMD - high_igMD	ZNF658B
-0.148152	3.44484	-2.41178	0.016833	0.221133	-3.37102	low_igMD - high_igMD	STRADB
0.156741	6.04626	2.4117	0.0168366	0.221133	-3.53256	low_igMD - high_igMD	EIF3CL
-0.188194	5.349	-2.41042	0.0168938	0.221703	-3.51522	low_igMD - high_igMD	PSMB8
-0.144797	1.68467	-2.41006	0.0169102	0.221738	-3.1663	low_igMD - high_igMD	COQ10A
-0.51579	2.51264	-2.40906	0.0169548	0.222142	-3.30616	low_igMD - high_igMD	HYDIN
-0.12915	3.70111	-2.40812	0.0169974	0.222311	-3.3984	low_igMD - high_igMD	MDM1
0.166553	6.55334	2.40789	0.0170079	0.222311	-3.54216	low_igMD - high_igMD	NDST1
0.264774	2.19822	2.40786	0.0170093	0.222311	-3.23546	low_igMD - high_igMD	CDKN1C
0.128323	7.74126	2.40662	0.0170653	0.222861	-3.5324	low_igMD - high_igMD	YBX1
0.259935	6.42939	2.40625	0.0170822	0.222902	-3.54421	low_igMD - high_igMD	ITGA5
-0.282519	3.94348	-2.40587	0.0170994	0.222944	-3.44202	low_igMD - high_igMD	PRKCB
0.320424	3.08328	2.40416	0.0171769	0.223605	-3.34481	low_igMD - high_igMD	DNM3OS
0.144209	3.05625	2.40414	0.0171779	0.223605	-3.30077	low_igMD - high_igMD	ZNF16
0.350429	7.30936	2.40286	0.0172361	0.223997	-3.54068	low_igMD - high_igMD	DCN
0.260798	1.94896	2.40257	0.0172495	0.223997	-3.18863	low_igMD - high_igMD	LOC730268
0.269607	4.16803	2.40256	0.0172499	0.223997	-3.4849	low_igMD - high_igMD	FBP1
0.130005	6.28908	2.40203	0.0172743	0.224133	-3.5545	low_igMD - high_igMD	YWHAH
-0.349363	-0.522476	-2.40073	0.0173338	0.224724	-3.1256	low_igMD - high_igMD	LINC00954
0.195474	2.85328	2.4001	0.0173628	0.224918	-3.32321	low_igMD - high_igMD	TMEM204
0.214201	6.4706	2.39892	0.0174172	0.225404	-3.56246	low_igMD - high_igMD	HEG1
0.102163	5.289	2.39868	0.0174284	0.225404	-3.54022	low_igMD - high_igMD	CAMKK2
0.151641	6.21974	2.39801	0.0174594	0.225566	-3.56439	low_igMD - high_igMD	PEAK1
0.115911	3.18756	2.3978	0.017469	0.225566	-3.34493	low_igMD - high_igMD	ZNF689
0.163975	3.30627	2.39674	0.0175179	0.226016	-3.32667	low_igMD - high_igMD	YDJC
0.128942	6.74062	2.39635	0.0175361	0.22607	-3.56563	low_igMD - high_igMD	YEATS2
0.222217	5.09372	2.39597	0.0175538	0.226116	-3.52256	low_igMD - high_igMD	PCDHGC3
0.309791	3.65622	2.39562	0.01757	0.226144	-3.32097	low_igMD - high_igMD	SNAI2
-0.848124	-0.150054	-2.39408	0.0176419	0.226887	-3.1373	low_igMD - high_igMD	CHGB
-0.277442	1.98588	-2.39287	0.0176983	0.227319	-3.27026	low_igMD - high_igMD	MGC70870
0.219787	5.24266	2.39275	0.0177038	0.227319	-3.56687	low_igMD - high_igMD	NFIX
-0.0971491	4.26507	-2.39133	0.0177703	0.22799	-3.48904	low_igMD - high_igMD	NIT1
0.377938	4.22694	2.39029	0.0178192	0.22818	-3.45745	low_igMD - high_igMD	COL5A3
-0.607789	-0.0991672	-2.39001	0.0178325	0.22818	-3.14834	low_igMD - high_igMD	LINC01002
0.152977	5.86699	2.3899	0.0178376	0.22818	-3.57176	low_igMD - high_igMD	SEPTIN10
-0.146345	4.03733	-2.38981	0.0178419	0.22818	-3.4846	low_igMD - high_igMD	KPNA5
-0.551313	-0.501823	-2.38815	0.01792	0.228997	-3.14335	low_igMD - high_igMD	ARMC4
-0.436232	2.14896	-2.38778	0.0179379	0.229043	-3.2365	low_igMD - high_igMD	AIM2
-0.335656	1.08157	-2.38742	0.0179549	0.229078	-3.175	low_igMD - high_igMD	PDCD1
0.310642	6.47493	2.38586	0.018029	0.229785	-3.58985	low_igMD - high_igMD	ACTA2
-0.309647	0.74981	-2.38565	0.0180389	0.229785	-3.17849	low_igMD - high_igMD	CXCR3
0.187	4.92002	2.38522	0.0180591	0.22986	-3.55019	low_igMD - high_igMD	NXN
-0.16496	4.2148	-2.3829	0.0181701	0.231089	-3.50507	low_igMD - high_igMD	ZNF700
-0.612804	-1.07054	-2.38122	0.0182504	0.231523	-3.16292	low_igMD - high_igMD	PLGLB1
-0.261409	4.88299	-2.38115	0.0182539	0.231523	-3.57789	low_igMD - high_igMD	NTN4
0.100709	5.29486	2.38105	0.0182588	0.231523	-3.57534	low_igMD - high_igMD	ARMC8
-0.234267	5.86132	-2.38099	0.0182618	0.231523	-3.59906	low_igMD - high_igMD	NLRC5
0.141266	2.74992	2.37688	0.0184603	0.233855	-3.32269	low_igMD - high_igMD	ZNF408
-0.151595	2.29338	-2.37658	0.0184749	0.233855	-3.31366	low_igMD - high_igMD	SLC25A45
-0.317146	4.99021	-2.37544	0.0185302	0.234371	-3.58901	low_igMD - high_igMD	PPP1R9A
0.1897	4.96103	2.37486	0.0185586	0.234545	-3.58072	low_igMD - high_igMD	ZEB1
0.263548	4.96965	2.37436	0.018583	0.234668	-3.58676	low_igMD - high_igMD	GAS7
-0.393829	1.94735	-2.37382	0.0186091	0.234673	-3.28348	low_igMD - high_igMD	CD27
0.131543	7.31146	2.37375	0.0186126	0.234673	-3.6106	low_igMD - high_igMD	CD81
0.147748	4.86036	2.37324	0.0186375	0.234804	-3.56228	low_igMD - high_igMD	ZFYVE9
0.108199	7.05023	2.37271	0.0186638	0.234843	-3.61716	low_igMD - high_igMD	PJA2
-0.150683	3.25703	-2.37254	0.0186721	0.234843	-3.41027	low_igMD - high_igMD	COX14
-0.262388	4.22656	-2.37228	0.0186846	0.234843	-3.5224	low_igMD - high_igMD	RHPN2
0.158789	6.21331	2.37078	0.0187586	0.23559	-3.62495	low_igMD - high_igMD	MYO1E
0.11262	3.20355	2.36943	0.0188248	0.236237	-3.40811	low_igMD - high_igMD	EEFSEC
-0.270551	3.16006	-2.36914	0.0188395	0.236237	-3.43473	low_igMD - high_igMD	GSDMB
0.191476	6.15211	2.36798	0.018897	0.236649	-3.62617	low_igMD - high_igMD	LRRC8A
0.283743	0.596029	2.36788	0.0189019	0.236649	-3.18883	low_igMD - high_igMD	PRR16
0.302202	6.06525	2.36718	0.0189367	0.2369	-3.63208	low_igMD - high_igMD	PMEPA1
-0.260772	4.73634	-2.36661	0.0189648	0.237067	-3.5577	low_igMD - high_igMD	GRHL1
-0.0852395	5.63741	-2.36383	0.0191033	0.238425	-3.6312	low_igMD - high_igMD	GGNBP2
0.109971	8.16157	2.36372	0.0191088	0.238425	-3.61235	low_igMD - high_igMD	ARHGEF12
0.291336	3.63208	2.36354	0.0191179	0.238425	-3.493	low_igMD - high_igMD	BMP8A
0.358727	0.300277	2.36301	0.0191445	0.238571	-3.1987	low_igMD - high_igMD	CABP4
-0.431575	-0.0675239	-2.362	0.0191954	0.23902	-3.19239	low_igMD - high_igMD	LINC02446
-0.154303	4.40434	-2.35994	0.0192992	0.240126	-3.58415	low_igMD - high_igMD	SLC37A1
-0.357009	4.61357	-2.35925	0.0193336	0.240368	-3.61298	low_igMD - high_igMD	TNXB
-0.225723	1.65581	-2.35876	0.0193584	0.24049	-3.25834	low_igMD - high_igMD	IL15
0.26557	5.29702	2.35832	0.019381	0.240585	-3.64132	low_igMD - high_igMD	WLS
0.131544	7.48048	2.35695	0.0194507	0.241264	-3.64496	low_igMD - high_igMD	BMPR2
0.176874	2.31499	2.35645	0.0194759	0.241391	-3.34033	low_igMD - high_igMD	TLCD5
-0.097105	5.51729	-2.3557	0.0195141	0.241415	-3.64582	low_igMD - high_igMD	IK
0.246349	1.13084	2.35527	0.0195362	0.241415	-3.24948	low_igMD - high_igMD	BST1
-0.11312	2.98339	-2.35481	0.0195596	0.241415	-3.41289	low_igMD - high_igMD	TRMO
-0.169638	6.11962	-2.35477	0.0195615	0.241415	-3.66065	low_igMD - high_igMD	ARAP2
-0.199533	1.10685	-2.35458	0.0195715	0.241415	-3.24073	low_igMD - high_igMD	RAD51-AS1
-0.356704	-0.494556	-2.35438	0.0195817	0.241415	-3.207	low_igMD - high_igMD	GRAPL
-0.135217	2.46466	-2.35414	0.0195939	0.241415	-3.34919	low_igMD - high_igMD	SEC61A2
0.150865	5.19819	2.35394	0.0196039	0.241415	-3.63218	low_igMD - high_igMD	RAB11FIP5
0.289162	6.10599	2.35376	0.0196132	0.241415	-3.65989	low_igMD - high_igMD	FBLN1
-0.13933	5.35238	-2.3531	0.0196469	0.241615	-3.64934	low_igMD - high_igMD	ZNF141
-0.154581	4.10072	-2.35286	0.0196595	0.241615	-3.55746	low_igMD - high_igMD	HAUS5
-0.251426	0.882386	-2.35199	0.0197043	0.24173	-3.23381	low_igMD - high_igMD	ELL3
0.130885	4.70024	2.35198	0.0197048	0.24173	-3.6178	low_igMD - high_igMD	NCKAP5L
-0.570925	3.49121	-2.3518	0.019714	0.24173	-3.59138	low_igMD - high_igMD	SFTPD
0.181327	5.10363	2.35132	0.0197384	0.241845	-3.61131	low_igMD - high_igMD	TBC1D2
-0.422285	0.370565	-2.35088	0.0197612	0.241939	-3.21867	low_igMD - high_igMD	FAM95C
-0.464579	0.0751731	-2.35014	0.0197994	0.242021	-3.22373	low_igMD - high_igMD	MB
0.222451	7.82328	2.34992	0.0198106	0.242021	-3.64736	low_igMD - high_igMD	TNS1
0.173749	6.64846	2.3496	0.0198273	0.242021	-3.67115	low_igMD - high_igMD	SOGA1
-0.252958	1.97941	-2.34958	0.0198281	0.242021	-3.34995	low_igMD - high_igMD	FRMD3
0.316461	4.14275	2.34722	0.0199504	0.242968	-3.56354	low_igMD - high_igMD	VSIG4
-0.189941	4.13107	-2.34715	0.0199541	0.242968	-3.56332	low_igMD - high_igMD	C9orf72
0.222106	4.98572	2.34662	0.0199821	0.242968	-3.65059	low_igMD - high_igMD	SLIT2
0.176194	1.45025	2.34631	0.0199981	0.242968	-3.26233	low_igMD - high_igMD	INO80C
-0.256843	1.98164	-2.34582	0.0200236	0.242968	-3.34675	low_igMD - high_igMD	PRKCQ
-0.207935	5.01562	-2.34566	0.0200321	0.242968	-3.65723	low_igMD - high_igMD	PLEKHA7
0.478802	-0.697534	2.3453	0.0200507	0.242968	-3.2254	low_igMD - high_igMD	RBP4
-0.147225	3.23929	-2.34498	0.0200674	0.242968	-3.47468	low_igMD - high_igMD	SLC18B1
0.157289	3.48515	2.3449	0.0200716	0.242968	-3.4857	low_igMD - high_igMD	RCBTB2
-0.134963	3.88501	-2.34462	0.0200865	0.242968	-3.55583	low_igMD - high_igMD	NUP42
0.423165	0.139848	2.34458	0.0200884	0.242968	-3.22605	low_igMD - high_igMD	PNPLA3
0.244468	7.07056	2.34425	0.0201057	0.242968	-3.67706	low_igMD - high_igMD	JAG1
0.130814	5.58082	2.34404	0.0201166	0.242968	-3.67352	low_igMD - high_igMD	DLGAP4
0.153307	2.9673	2.34402	0.0201175	0.242968	-3.46	low_igMD - high_igMD	LINC00997
0.335143	4.26879	2.34369	0.0201351	0.242998	-3.59161	low_igMD - high_igMD	NID2
-0.297172	7.0131	-2.34322	0.0201594	0.243108	-3.67576	low_igMD - high_igMD	DUSP1
0.226893	0.285592	2.34213	0.020217	0.243473	-3.23389	low_igMD - high_igMD	KDM4D
-0.136976	3.57482	-2.34181	0.0202339	0.243473	-3.51733	low_igMD - high_igMD	PLPP6
0.340574	0.161558	2.34178	0.0202351	0.243473	-3.23528	low_igMD - high_igMD	KCNIP3
-0.240895	4.24437	-2.34096	0.0202782	0.243809	-3.5904	low_igMD - high_igMD	PSMB9
-1.07571	-0.844307	-2.34009	0.0203246	0.244184	-3.24365	low_igMD - high_igMD	RPL36A-HNRNPH2
0.26734	4.56879	2.33945	0.0203581	0.244404	-3.61558	low_igMD - high_igMD	FHL2
0.514831	4.98021	2.33807	0.0204313	0.2451	-3.63702	low_igMD - high_igMD	GREM1
0.149724	8.85358	2.337	0.0204881	0.24546	-3.65816	low_igMD - high_igMD	APP
-0.212579	4.72889	-2.33693	0.0204919	0.24546	-3.65113	low_igMD - high_igMD	ABCA7
0.158315	3.84685	2.33662	0.0205083	0.245473	-3.48859	low_igMD - high_igMD	XXYLT1
0.0982595	4.53872	2.33473	0.0206096	0.246502	-3.6312	low_igMD - high_igMD	ARL8A
0.0858246	6.85511	2.33377	0.0206608	0.246518	-3.70678	low_igMD - high_igMD	HNRNPR
0.165679	2.84187	2.33375	0.020662	0.246518	-3.44644	low_igMD - high_igMD	POMGNT2
-0.256579	2.29662	-2.33356	0.020672	0.246518	-3.37333	low_igMD - high_igMD	ETV7
0.206905	4.98192	2.33356	0.0206723	0.246518	-3.66902	low_igMD - high_igMD	CSF1
0.16512	3.7652	2.33229	0.0207404	0.24701	-3.54647	low_igMD - high_igMD	ABCD1
-0.165767	4.70909	-2.33221	0.0207443	0.24701	-3.66974	low_igMD - high_igMD	RAB11FIP4
0.36767	-0.129679	2.33182	0.0207654	0.247077	-3.25017	low_igMD - high_igMD	LRFN5
0.228555	-0.0116391	2.3301	0.0208585	0.248001	-3.25393	low_igMD - high_igMD	LOC100506207
-0.354813	5.8192	-2.32907	0.020914	0.248477	-3.71697	low_igMD - high_igMD	CLU
0.180218	5.04959	2.32829	0.0209563	0.24878	-3.67934	low_igMD - high_igMD	TGFB1
-0.170236	4.03295	-2.32803	0.0209704	0.24878	-3.64545	low_igMD - high_igMD	ZNF708
-0.190431	5.61477	-2.32721	0.0210151	0.24885	-3.71508	low_igMD - high_igMD	FAM13A
-0.23936	-0.0581618	-2.32719	0.0210159	0.24885	-3.26069	low_igMD - high_igMD	TMEM217
-0.173763	4.64855	-2.32671	0.0210423	0.24885	-3.65403	low_igMD - high_igMD	TNFAIP8
0.275598	4.80931	2.32656	0.0210504	0.24885	-3.69096	low_igMD - high_igMD	NES
0.216306	3.73461	2.32625	0.0210674	0.24885	-3.54774	low_igMD - high_igMD	LEF1
-0.460614	5.4113	-2.32622	0.0210693	0.24885	-3.70265	low_igMD - high_igMD	ROS1
0.325721	1.93876	2.32546	0.0211103	0.249151	-3.37983	low_igMD - high_igMD	KCNJ5
0.224491	5.68448	2.32514	0.021128	0.249177	-3.71562	low_igMD - high_igMD	IRS1
-0.224075	1.82308	-2.32437	0.02117	0.249489	-3.37706	low_igMD - high_igMD	BATF
-0.687879	0.284413	-2.32359	0.0212128	0.249523	-3.26424	low_igMD - high_igMD	ALDH1L1
0.242071	4.6787	2.32346	0.0212201	0.249523	-3.68153	low_igMD - high_igMD	ADGRA2
-0.326687	0.316642	-2.32343	0.0212218	0.249523	-3.26966	low_igMD - high_igMD	RAB39B
0.0986724	5.90492	2.32319	0.021235	0.249523	-3.72754	low_igMD - high_igMD	UBE4B
-0.350923	4.14098	-2.32142	0.0213324	0.250484	-3.67782	low_igMD - high_igMD	LMO3
-0.361675	0.719392	-2.32063	0.0213761	0.250814	-3.31848	low_igMD - high_igMD	FRMPD3
0.113141	6.60992	2.31729	0.0215611	0.2528	-3.74283	low_igMD - high_igMD	ATXN1
-0.420489	3.63384	-2.31623	0.0216202	0.253036	-3.60124	low_igMD - high_igMD	IDO1
0.15189	6.15053	2.31587	0.02164	0.253036	-3.74614	low_igMD - high_igMD	AFAP1
0.223824	4.87246	2.31585	0.0216412	0.253036	-3.68378	low_igMD - high_igMD	AJUBA
-0.414748	2.28505	-2.3158	0.0216443	0.253036	-3.47806	low_igMD - high_igMD	MACROD2
0.171339	9.05939	2.31519	0.021678	0.253247	-3.70204	low_igMD - high_igMD	ALDOA
0.0972247	5.83755	2.3145	0.0217169	0.253516	-3.74628	low_igMD - high_igMD	PCNX4
0.105603	6.33177	2.31406	0.0217412	0.253616	-3.74976	low_igMD - high_igMD	PHC2
-0.189056	2.3306	-2.31372	0.0217607	0.253659	-3.42969	low_igMD - high_igMD	ICA1L
-0.3031	1.40283	-2.31245	0.0218321	0.253978	-3.38397	low_igMD - high_igMD	CCR6
-0.272263	1.1165	-2.31243	0.0218329	0.253978	-3.32346	low_igMD - high_igMD	SSTR2
0.4446	-0.578441	2.31239	0.0218355	0.253978	-3.29132	low_igMD - high_igMD	MGAT5B
0.156651	7.44821	2.31137	0.0218926	0.254383	-3.7467	low_igMD - high_igMD	SH3PXD2A
0.210554	1.49307	2.31121	0.021902	0.254383	-3.34229	low_igMD - high_igMD	ZSWIM9
-0.252144	1.9699	-2.3106	0.021936	0.254457	-3.44516	low_igMD - high_igMD	SPATA6L
0.326753	1.58001	2.31042	0.0219464	0.254457	-3.34182	low_igMD - high_igMD	ABLIM2
0.289278	0.218587	2.30991	0.0219753	0.254457	-3.29079	low_igMD - high_igMD	PRSS36
0.630891	0.239159	2.30982	0.0219803	0.254457	-3.29969	low_igMD - high_igMD	LGR5
-0.209825	1.97201	-2.30969	0.0219876	0.254457	-3.39504	low_igMD - high_igMD	FBXO36
-0.170345	4.33532	-2.30914	0.0220188	0.254635	-3.67931	low_igMD - high_igMD	ARL4A
-0.101296	8.60151	-2.30826	0.0220687	0.254885	-3.73	low_igMD - high_igMD	HNRNPA1
-0.105706	3.12367	-2.3082	0.0220721	0.254885	-3.52583	low_igMD - high_igMD	MRPS31
-0.236368	4.98528	-2.30786	0.0220918	0.254928	-3.73841	low_igMD - high_igMD	CYB5A
-0.150096	4.86423	-2.30719	0.0221299	0.255114	-3.73373	low_igMD - high_igMD	TMEM131L
-0.121631	4.74246	-2.30701	0.0221396	0.255114	-3.70258	low_igMD - high_igMD	CEP97
0.411197	1.63019	2.30619	0.0221866	0.255149	-3.37694	low_igMD - high_igMD	WNT2
-0.189605	2.9623	-2.30603	0.0221957	0.255149	-3.56	low_igMD - high_igMD	TCF7
0.275575	1.42795	2.30567	0.0222161	0.255149	-3.35105	low_igMD - high_igMD	SMIM25
0.248013	2.41146	2.30557	0.022222	0.255149	-3.48735	low_igMD - high_igMD	RUNX1T1
0.314099	2.28488	2.30557	0.0222221	0.255149	-3.38741	low_igMD - high_igMD	SLC2A9
-0.449712	0.543535	-2.30456	0.0222798	0.255456	-3.32211	low_igMD - high_igMD	ECT2L
0.20171	5.80616	2.30442	0.0222877	0.255456	-3.75401	low_igMD - high_igMD	PLEKHG3
-0.228478	3.3118	-2.30411	0.0223059	0.255456	-3.57741	low_igMD - high_igMD	ARHGAP9
0.428799	-0.512906	2.30399	0.0223125	0.255456	-3.29981	low_igMD - high_igMD	DCSTAMP
0.122489	6.8249	2.3031	0.0223636	0.255859	-3.77282	low_igMD - high_igMD	TEAD1
-0.169398	3.66056	-2.30262	0.0223911	0.255992	-3.62843	low_igMD - high_igMD	ANKMY1
0.226937	0.0727751	2.30217	0.0224169	0.256105	-3.30855	low_igMD - high_igMD	DNAJC28
0.253137	2.4894	2.3007	0.022502	0.256803	-3.42432	low_igMD - high_igMD	FGD1
0.193004	5.2483	2.30056	0.0225101	0.256803	-3.74788	low_igMD - high_igMD	IMPDH1
0.25764	1.49436	2.29903	0.0225985	0.257629	-3.38184	low_igMD - high_igMD	LOC100289561
-0.165919	4.67983	-2.2985	0.0226291	0.257742	-3.74401	low_igMD - high_igMD	ZNF808
0.0970033	5.0823	2.29831	0.0226405	0.257742	-3.752	low_igMD - high_igMD	LEMD2
-0.363947	-0.760921	-2.29802	0.0226575	0.257753	-3.31251	low_igMD - high_igMD	KLRC4
0.0997732	4.47989	2.29753	0.0226854	0.257833	-3.7089	low_igMD - high_igMD	PITHD1
-0.196447	3.68459	-2.29685	0.0227253	0.257833	-3.63567	low_igMD - high_igMD	CEP128
-0.184416	2.41212	-2.29664	0.0227378	0.257833	-3.50518	low_igMD - high_igMD	ZNF613
-0.181476	8.90682	-2.29646	0.0227481	0.257833	-3.74513	low_igMD - high_igMD	RPS6
-0.306204	0.870304	-2.29623	0.0227614	0.257833	-3.33653	low_igMD - high_igMD	LOC101928100
0.187708	6.23204	2.29602	0.0227739	0.257833	-3.78813	low_igMD - high_igMD	AMOTL1
0.211063	6.5894	2.29597	0.0227769	0.257833	-3.79007	low_igMD - high_igMD	NAV1
0.225141	2.99559	2.29564	0.0227961	0.257869	-3.55535	low_igMD - high_igMD	EVC2
-0.33709	5.74787	-2.29364	0.0229131	0.258875	-3.78287	low_igMD - high_igMD	CFB
0.123393	2.12026	2.29356	0.0229178	0.258875	-3.44396	low_igMD - high_igMD	ZFP69
-0.370949	-0.0714629	-2.29329	0.0229334	0.258875	-3.35554	low_igMD - high_igMD	KBTBD12
0.157157	5.09382	2.29273	0.0229668	0.258964	-3.76369	low_igMD - high_igMD	NLN
0.237637	3.0189	2.29256	0.0229767	0.258964	-3.55205	low_igMD - high_igMD	SH3RF3
0.147467	7.00554	2.29215	0.0230006	0.258964	-3.79676	low_igMD - high_igMD	MAP4K4
-0.131791	3.93804	-2.29154	0.0230367	0.258964	-3.66576	low_igMD - high_igMD	STYXL1
0.25543	1.77761	2.29133	0.0230492	0.258964	-3.40182	low_igMD - high_igMD	PLB1
0.320747	2.26017	2.29127	0.0230529	0.258964	-3.42657	low_igMD - high_igMD	CYB5R2
0.109148	11.1894	2.29099	0.023069	0.258964	-3.6755	low_igMD - high_igMD	ACTB
0.196722	1.76091	2.29088	0.0230755	0.258964	-3.41172	low_igMD - high_igMD	RTN2
-0.302725	1.84713	-2.2907	0.0230864	0.258964	-3.4014	low_igMD - high_igMD	NEIL3
0.151543	6.76857	2.28993	0.0231318	0.259151	-3.80342	low_igMD - high_igMD	GALNT2
0.315797	1.47408	2.28987	0.0231353	0.259151	-3.43522	low_igMD - high_igMD	BLACAT1
0.125182	7.20657	2.28914	0.0231785	0.259454	-3.79958	low_igMD - high_igMD	DDOST
0.251292	2.64492	2.28806	0.0232425	0.259825	-3.48656	low_igMD - high_igMD	KIF7
0.137265	6.88094	2.28792	0.0232509	0.259825	-3.80755	low_igMD - high_igMD	ARHGAP21
-0.304821	2.41319	-2.28753	0.0232742	0.259825	-3.63625	low_igMD - high_igMD	CDKL2
0.173971	5.54786	2.28749	0.0232764	0.259825	-3.7881	low_igMD - high_igMD	CLIP4
0.175257	3.66672	2.28713	0.0232983	0.259889	-3.65763	low_igMD - high_igMD	PLK3
0.293571	0.0989428	2.28652	0.0233342	0.260109	-3.33765	low_igMD - high_igMD	NAP1L3
0.127542	7.14811	2.28552	0.0233944	0.260426	-3.81158	low_igMD - high_igMD	KPNA4
0.133869	5.53569	2.2855	0.0233951	0.260426	-3.80445	low_igMD - high_igMD	ZKSCAN8
-0.15884	1.76299	-2.2849	0.0234313	0.260649	-3.42319	low_igMD - high_igMD	GLIDR
-0.254058	6.99846	-2.28281	0.0235567	0.26181	-3.81709	low_igMD - high_igMD	DDIT4
0.181428	5.42367	2.28259	0.02357	0.26181	-3.80417	low_igMD - high_igMD	DVL1
1.17984	-1.67556	2.28208	0.0236003	0.26181	-3.3825	low_igMD - high_igMD	SNORD3B-1
0.284848	-0.033129	2.28188	0.0236124	0.26181	-3.34079	low_igMD - high_igMD	SSC4D
0.326088	6.4849	2.28134	0.0236449	0.26181	-3.82234	low_igMD - high_igMD	PLAU
-0.161163	1.59293	-2.28107	0.0236612	0.26181	-3.42692	low_igMD - high_igMD	ZNF487
-0.183332	4.46108	-2.28104	0.023663	0.26181	-3.74941	low_igMD - high_igMD	PLPP5
0.17795	3.98702	2.28099	0.023666	0.26181	-3.68083	low_igMD - high_igMD	IKBIP
0.496544	-0.364737	2.28051	0.0236955	0.261955	-3.3423	low_igMD - high_igMD	LINC01694
0.128885	3.28986	2.27928	0.0237699	0.262597	-3.60459	low_igMD - high_igMD	ZFP1
-0.29925	3.81178	-2.27828	0.0238304	0.263084	-3.73419	low_igMD - high_igMD	ABI3BP
0.541472	2.6108	2.27758	0.0238731	0.263375	-3.49342	low_igMD - high_igMD	MAGED4B
-0.112413	4.51261	-2.27613	0.0239616	0.264169	-3.77912	low_igMD - high_igMD	MTERF4
0.173925	6.4487	2.27532	0.0240108	0.264179	-3.83578	low_igMD - high_igMD	GAA
0.339676	7.78699	2.27529	0.0240128	0.264179	-3.81254	low_igMD - high_igMD	LUM
-0.162495	0.536792	-2.27518	0.0240195	0.264179	-3.37101	low_igMD - high_igMD	HSPA1L
-0.116639	5.91926	-2.27481	0.0240419	0.264179	-3.83226	low_igMD - high_igMD	GTPBP1
0.25187	4.80451	2.27477	0.0240447	0.264179	-3.78689	low_igMD - high_igMD	CRIP2
0.272383	0.698171	2.27437	0.0240692	0.264267	-3.37383	low_igMD - high_igMD	ASAP1-IT1
0.138517	1.90552	2.27349	0.024123	0.264541	-3.46376	low_igMD - high_igMD	LOC145783
0.129589	4.17642	2.2734	0.0241285	0.264541	-3.73016	low_igMD - high_igMD	DGCR6L
-0.263753	1.55469	-2.27316	0.0241435	0.264541	-3.42835	low_igMD - high_igMD	GCNT4
0.109699	7.90999	2.27266	0.0241738	0.264692	-3.81848	low_igMD - high_igMD	TTC3
0.209306	2.93138	2.27211	0.0242076	0.264882	-3.56863	low_igMD - high_igMD	LINC02693
-0.347355	0.75842	-2.27132	0.0242563	0.265128	-3.38964	low_igMD - high_igMD	LOC100129434
0.349866	2.65484	2.27121	0.0242631	0.265128	-3.51834	low_igMD - high_igMD	FGF11
0.199878	6.42892	2.27038	0.0243147	0.265281	-3.84532	low_igMD - high_igMD	TCF4
-0.25492	0.927904	-2.27032	0.0243184	0.265281	-3.39956	low_igMD - high_igMD	SUSD3
-0.149061	4.45673	-2.27019	0.0243267	0.265281	-3.78485	low_igMD - high_igMD	STK36
-0.233724	2.0072	-2.26989	0.0243448	0.265299	-3.49426	low_igMD - high_igMD	NAT1
0.128244	6.97107	2.26911	0.0243934	0.265632	-3.84591	low_igMD - high_igMD	NOMO1
0.331142	4.32132	2.26862	0.0244234	0.265632	-3.77054	low_igMD - high_igMD	NPR3
-0.155469	4.47691	-2.2686	0.024425	0.265632	-3.7781	low_igMD - high_igMD	TMEM62
0.127075	6.02286	2.26648	0.0245566	0.266812	-3.85051	low_igMD - high_igMD	ATP6V1B2
0.197236	4.85001	2.26581	0.0245984	0.266812	-3.75832	low_igMD - high_igMD	SOWAHC
-0.24106	0.496112	-2.26535	0.0246274	0.266812	-3.39036	low_igMD - high_igMD	NME9
0.406469	-0.0575889	2.2652	0.024637	0.266812	-3.37065	low_igMD - high_igMD	LINC00839
0.157937	3.307	2.26507	0.0246447	0.266812	-3.62763	low_igMD - high_igMD	CCDC124
-0.356028	3.39386	-2.26497	0.0246512	0.266812	-3.71439	low_igMD - high_igMD	CXCL2
-0.338141	1.08902	-2.26457	0.0246764	0.266812	-3.45358	low_igMD - high_igMD	NRGN
-0.299603	0.488659	-2.26413	0.0247036	0.266812	-3.3869	low_igMD - high_igMD	PAQR6
0.305978	1.26628	2.264	0.0247117	0.266812	-3.43625	low_igMD - high_igMD	PLPPR4
-0.213887	2.8595	-2.26388	0.0247194	0.266812	-3.56732	low_igMD - high_igMD	SMAGP
-0.0718111	6.03145	-2.26386	0.0247205	0.266812	-3.85799	low_igMD - high_igMD	RAF1
0.240483	3.95039	2.26367	0.0247328	0.266812	-3.68751	low_igMD - high_igMD	SLC37A2
0.211167	3.84564	2.26323	0.0247604	0.26693	-3.69303	low_igMD - high_igMD	LGALSL
0.112389	6.87071	2.26295	0.0247781	0.266942	-3.86086	low_igMD - high_igMD	QSER1
-0.237651	2.70545	-2.26203	0.0248356	0.267382	-3.60071	low_igMD - high_igMD	DIPK1B
0.401197	2.90193	2.2611	0.0248944	0.267835	-3.61482	low_igMD - high_igMD	CPXM2
0.382894	1.44177	2.26059	0.0249269	0.268006	-3.45092	low_igMD - high_igMD	GALNT15
-0.173762	4.64956	-2.25968	0.0249842	0.268442	-3.82591	low_igMD - high_igMD	SEPTIN6
0.705612	-0.925444	2.25826	0.0250743	0.26923	-3.38377	low_igMD - high_igMD	MROH7-TTC4
-0.183815	4.89199	-2.25744	0.0251263	0.269608	-3.8344	low_igMD - high_igMD	SRD5A3
0.18833	3.71527	2.25709	0.0251488	0.269669	-3.7288	low_igMD - high_igMD	MRAS
-0.295254	2.43531	-2.25621	0.0252047	0.270089	-3.56429	low_igMD - high_igMD	OSBPL6
-0.295068	-0.196857	-2.25584	0.0252287	0.270165	-3.40235	low_igMD - high_igMD	RNF148
0.109992	7.81898	2.25432	0.0253257	0.271	-3.86707	low_igMD - high_igMD	NFE2L1
0.197345	4.14558	2.25396	0.0253485	0.271	-3.77628	low_igMD - high_igMD	PLSCR4
0.118273	4.44271	2.25383	0.0253572	0.271	-3.81872	low_igMD - high_igMD	ZNF362
0.21408	3.58009	2.25086	0.0255478	0.27256	-3.70561	low_igMD - high_igMD	RFLNB
-0.22772	1.79375	-2.25076	0.0255547	0.27256	-3.52138	low_igMD - high_igMD	TSGA10
0.342572	1.90568	2.25055	0.0255679	0.27256	-3.47536	low_igMD - high_igMD	MSC
-0.367387	-0.348131	-2.25038	0.0255789	0.27256	-3.39589	low_igMD - high_igMD	C9orf116
0.288533	6.68028	2.24984	0.0256141	0.27256	-3.88788	low_igMD - high_igMD	PXDN
-0.175984	7.51359	-2.24973	0.0256215	0.27256	-3.88053	low_igMD - high_igMD	RPS12
0.104775	4.75923	2.24972	0.025622	0.27256	-3.83983	low_igMD - high_igMD	AP1M1
-0.167382	4.94297	-2.24808	0.0257283	0.273374	-3.8629	low_igMD - high_igMD	SH3YL1
0.291732	-0.411041	2.24787	0.0257418	0.273374	-3.40282	low_igMD - high_igMD	PRKCZ-AS1
0.110437	3.91557	2.24775	0.0257496	0.273374	-3.76172	low_igMD - high_igMD	TDRD3
0.111533	5.77878	2.24715	0.0257883	0.273532	-3.88765	low_igMD - high_igMD	TMEM109
0.247823	4.12078	2.247	0.0257985	0.273532	-3.78678	low_igMD - high_igMD	MS4A7
0.149263	4.2586	2.24566	0.0258859	0.274102	-3.77728	low_igMD - high_igMD	SLC10A3
-0.207002	1.89588	-2.24565	0.0258863	0.274102	-3.50159	low_igMD - high_igMD	LOC107984035
-0.15396	3.18965	-2.2448	0.0259421	0.274511	-3.67249	low_igMD - high_igMD	RAD9A
-0.280322	4.62087	-2.24452	0.0259606	0.274526	-3.85857	low_igMD - high_igMD	DPP4
-0.280189	2.44758	-2.24346	0.0260297	0.274806	-3.55667	low_igMD - high_igMD	STYK1
-0.248108	0.543323	-2.24333	0.026038	0.274806	-3.4213	low_igMD - high_igMD	PLCXD2
0.145827	8.01783	2.24333	0.0260384	0.274806	-3.88205	low_igMD - high_igMD	GRN
0.213346	3.71317	2.24232	0.0261049	0.275327	-3.75007	low_igMD - high_igMD	SPI1
-0.252111	2.29439	-2.24114	0.0261825	0.275964	-3.58615	low_igMD - high_igMD	GIMAP7
-0.265774	2.71405	-2.24046	0.0262272	0.27616	-3.66947	low_igMD - high_igMD	TOX
0.130025	5.297	2.24019	0.0262452	0.27616	-3.88595	low_igMD - high_igMD	AGAP3
0.143232	1.58774	2.24008	0.0262526	0.27616	-3.49588	low_igMD - high_igMD	TMEM143
0.269499	0.405959	2.2397	0.0262775	0.276184	-3.44611	low_igMD - high_igMD	NXPH3
0.1466	5.80646	2.23934	0.026301	0.276184	-3.90317	low_igMD - high_igMD	EGLN1
0.308846	5.41662	2.23857	0.0263523	0.276184	-3.89297	low_igMD - high_igMD	F13A1
0.137218	7.88132	2.23853	0.0263549	0.276184	-3.89617	low_igMD - high_igMD	ATP2B4
-0.0958902	4.93262	-2.23843	0.0263613	0.276184	-3.87343	low_igMD - high_igMD	MIOS
0.1336	5.91733	2.23823	0.0263752	0.276184	-3.90941	low_igMD - high_igMD	VASP
-0.211149	0.588963	-2.23822	0.0263753	0.276184	-3.44067	low_igMD - high_igMD	GRIN3A
-0.0993625	4.8498	-2.23772	0.0264085	0.276352	-3.8671	low_igMD - high_igMD	SLC25A44
0.123397	5.52216	2.23688	0.0264646	0.276422	-3.90447	low_igMD - high_igMD	WDR81
-0.189976	0.122275	-2.23658	0.026485	0.276422	-3.42773	low_igMD - high_igMD	LOC644656
0.105494	6.50365	2.23647	0.0264918	0.276422	-3.91854	low_igMD - high_igMD	KCTD20
-0.238852	1.88961	-2.23603	0.0265211	0.276422	-3.55721	low_igMD - high_igMD	GRAP2
0.1415	4.14035	2.23602	0.0265218	0.276422	-3.80553	low_igMD - high_igMD	REXO2
0.323058	5.00201	2.23596	0.0265263	0.276422	-3.88076	low_igMD - high_igMD	EDIL3
0.125798	5.31106	2.23581	0.0265357	0.276422	-3.89939	low_igMD - high_igMD	IL17RA
-0.175524	5.10103	-2.23508	0.0265847	0.276753	-3.89596	low_igMD - high_igMD	UBA7
-0.274962	4.5887	-2.23368	0.0266788	0.277387	-3.87983	low_igMD - high_igMD	SLC16A7
0.127037	4.01261	2.23366	0.0266801	0.277387	-3.78951	low_igMD - high_igMD	ARL2
-0.232321	6.778	-2.23332	0.0267024	0.277439	-3.9155	low_igMD - high_igMD	ERBB3
0.184225	4.20942	2.23237	0.0267665	0.277925	-3.80226	low_igMD - high_igMD	SLC12A8
0.297607	1.90998	2.23201	0.0267906	0.277995	-3.50746	low_igMD - high_igMD	MSC-AS1
-0.301737	4.17359	-2.23092	0.0268641	0.278394	-3.82777	low_igMD - high_igMD	CSF3R
-0.314304	-0.262666	-2.23067	0.0268806	0.278394	-3.43259	low_igMD - high_igMD	LRRC4B
-0.137178	5.33827	-2.23067	0.0268809	0.278394	-3.90674	low_igMD - high_igMD	PRKCH
-0.338343	6.99831	-2.23011	0.0269188	0.278606	-3.92254	low_igMD - high_igMD	FOS
0.0911573	6.07699	2.22912	0.0269854	0.279116	-3.93272	low_igMD - high_igMD	N4BP1
-0.193399	3.7987	-2.22877	0.0270097	0.279187	-3.81501	low_igMD - high_igMD	EPB41L4A
-0.682115	0.528748	-2.22779	0.0270761	0.279468	-3.43625	low_igMD - high_igMD	CYP2C18
0.167305	6.02224	2.22749	0.0270965	0.279468	-3.9364	low_igMD - high_igMD	LTBP3
-0.52316	1.26989	-2.22737	0.0271047	0.279468	-3.57588	low_igMD - high_igMD	PCP4L1
0.140484	2.88223	2.22734	0.0271065	0.279468	-3.64675	low_igMD - high_igMD	RNF215
-0.31151	1.393	-2.22657	0.0271586	0.279668	-3.55765	low_igMD - high_igMD	PCDHA4
0.207571	4.00844	2.22654	0.0271606	0.279668	-3.82548	low_igMD - high_igMD	SLC15A3
-0.376632	1.38846	-2.22603	0.0271953	0.279699	-3.55649	low_igMD - high_igMD	KNDC1
-0.0688808	6.95891	-2.22587	0.0272066	0.279699	-3.9376	low_igMD - high_igMD	SETD2
0.119207	7.20203	2.22548	0.0272332	0.279699	-3.93553	low_igMD - high_igMD	CUX1
-0.155514	2.92545	-2.22548	0.0272334	0.279699	-3.67734	low_igMD - high_igMD	TIGD2
0.173872	5.59943	2.22437	0.0273092	0.280299	-3.93573	low_igMD - high_igMD	AMOTL2
-0.167436	6.8442	-2.22388	0.0273429	0.280374	-3.9444	low_igMD - high_igMD	EEF1B2
-0.129063	2.69949	-2.22357	0.027364	0.280374	-3.64313	low_igMD - high_igMD	MTRF1
-0.209999	3.95457	-2.2234	0.0273753	0.280374	-3.86894	low_igMD - high_igMD	ICA1
-0.274113	2.44005	-2.22277	0.0274188	0.280374	-3.62721	low_igMD - high_igMD	REC8
0.17822	6.08971	2.22276	0.0274191	0.280374	-3.94647	low_igMD - high_igMD	PTPRG
0.0899616	4.947	2.22273	0.0274212	0.280374	-3.90996	low_igMD - high_igMD	CEP104
-0.18378	5.36423	-2.22248	0.0274387	0.280374	-3.93445	low_igMD - high_igMD	IL6R
0.24348	3.35534	2.22126	0.0275222	0.28088	-3.7381	low_igMD - high_igMD	C5AR1
-0.125484	5.81316	-2.22115	0.0275301	0.28088	-3.94524	low_igMD - high_igMD	GPAT4
0.125218	3.85275	2.221	0.0275408	0.28088	-3.79641	low_igMD - high_igMD	PLSCR3
0.145221	3.25026	2.22074	0.0275582	0.28088	-3.73019	low_igMD - high_igMD	FBXL6
-0.266254	2.31372	-2.22008	0.0276042	0.28107	-3.66774	low_igMD - high_igMD	GOLGA2P5
0.22413	0.0277152	2.21997	0.0276118	0.28107	-3.45356	low_igMD - high_igMD	HP09053
-0.441955	-0.771826	-2.21962	0.0276357	0.281135	-3.4573	low_igMD - high_igMD	LINC01671
-0.106515	3.73508	-2.21913	0.0276697	0.281303	-3.81469	low_igMD - high_igMD	SLC10A7
-0.351026	1.97653	-2.21817	0.0277364	0.281802	-3.59477	low_igMD - high_igMD	FAM156A
-0.86366	7.77145	-2.21788	0.0277563	0.281827	-3.90773	low_igMD - high_igMD	SFTPA2
0.230436	6.34206	2.21725	0.0278	0.282091	-3.95677	low_igMD - high_igMD	CD68
-0.46147	3.97235	-2.21672	0.0278366	0.282285	-3.79602	low_igMD - high_igMD	ABCA12
0.123309	6.19682	2.21588	0.0278954	0.282484	-3.96171	low_igMD - high_igMD	ICMT
-0.255777	4.27761	-2.21521	0.0279422	0.282484	-3.89241	low_igMD - high_igMD	ADAM28
-0.154684	4.49978	-2.2152	0.0279429	0.282484	-3.87377	low_igMD - high_igMD	SNHG1
-0.151824	6.90011	-2.21519	0.0279433	0.282484	-3.96131	low_igMD - high_igMD	RPL34
-0.172784	2.09252	-2.21518	0.0279441	0.282484	-3.60064	low_igMD - high_igMD	DGCR11
-0.110283	5.35672	-2.21319	0.0280833	0.283712	-3.94173	low_igMD - high_igMD	BCL2L11
0.107119	6.00459	2.21162	0.0281933	0.284571	-3.96691	low_igMD - high_igMD	LUZP1
-0.262689	2.82085	-2.21148	0.0282037	0.284571	-3.74305	low_igMD - high_igMD	ARHGAP44
-0.224056	5.13762	-2.21011	0.0282999	0.28531	-3.95179	low_igMD - high_igMD	MPP7
0.323172	3.23536	2.20993	0.0283125	0.28531	-3.87652	low_igMD - high_igMD	SCN7A
-0.298208	4.02622	-2.20861	0.0284061	0.285843	-3.90841	low_igMD - high_igMD	PDK4
0.213835	5.16948	2.20732	0.0284974	0.285843	-3.9179	low_igMD - high_igMD	ASAP2
0.133742	3.87925	2.20717	0.0285084	0.285843	-3.86826	low_igMD - high_igMD	DIXDC1
-0.400536	-0.534526	-2.20704	0.0285174	0.285843	-3.47563	low_igMD - high_igMD	TMEM232
0.195534	4.88635	2.20687	0.0285295	0.285843	-3.95467	low_igMD - high_igMD	SNED1
0.412591	0.275841	2.20678	0.0285357	0.285843	-3.48378	low_igMD - high_igMD	PTGER3
0.14643	8.24356	2.20631	0.0285696	0.285843	-3.96087	low_igMD - high_igMD	TBL1XR1
0.130132	3.30296	2.20613	0.0285819	0.285843	-3.74356	low_igMD - high_igMD	ALKBH3
-0.256181	2.8951	-2.20613	0.028582	0.285843	-3.79753	low_igMD - high_igMD	ESR1
0.274119	-0.115506	2.20609	0.028585	0.285843	-3.48147	low_igMD - high_igMD	LURAP1
0.267247	4.3453	2.20603	0.0285892	0.285843	-3.9026	low_igMD - high_igMD	BICC1
-0.234454	1.93831	-2.20592	0.0285973	0.285843	-3.59199	low_igMD - high_igMD	RPS6KL1
0.31597	0.244646	2.20587	0.0286004	0.285843	-3.48128	low_igMD - high_igMD	EIF4EBP3
-0.122544	3.30489	-2.20556	0.0286224	0.285843	-3.7525	low_igMD - high_igMD	DUSP12
0.229835	4.63381	2.20542	0.0286323	0.285843	-3.93174	low_igMD - high_igMD	EDNRA
0.131339	2.41223	2.20462	0.02869	0.285956	-3.64735	low_igMD - high_igMD	RPP21
-0.11709	5.7607	-2.20457	0.0286934	0.285956	-3.98143	low_igMD - high_igMD	ORMDL3
0.166273	3.28826	2.20452	0.0286971	0.285956	-3.7741	low_igMD - high_igMD	C22orf46
0.179584	4.0806	2.20295	0.0288096	0.286899	-3.8997	low_igMD - high_igMD	SPRY2
0.137029	5.92005	2.20222	0.0288616	0.287239	-3.98546	low_igMD - high_igMD	RNF11
0.27347	4.02987	2.19985	0.029032	0.288633	-3.85609	low_igMD - high_igMD	PLBD1
0.180887	4.80514	2.1997	0.0290429	0.288633	-3.93854	low_igMD - high_igMD	CDK14
0.220088	2.64865	2.199	0.0290936	0.288633	-3.79111	low_igMD - high_igMD	ROR1
-0.284925	2.06803	-2.19888	0.0291023	0.288633	-3.6969	low_igMD - high_igMD	EMCN
0.268776	4.06922	2.1988	0.0291082	0.288633	-3.87865	low_igMD - high_igMD	STMN3
0.133381	3.64841	2.19878	0.0291095	0.288633	-3.8406	low_igMD - high_igMD	RPL23AP53
-0.214306	2.92117	-2.19792	0.0291715	0.289021	-3.76777	low_igMD - high_igMD	FAAH2
-0.189796	5.90143	-2.19774	0.0291846	0.289021	-3.99772	low_igMD - high_igMD	FAM126A
-0.328396	4.89368	-2.19718	0.0292255	0.289248	-3.96555	low_igMD - high_igMD	LAMP3
0.10749	4.1615	2.19589	0.0293194	0.289999	-3.87753	low_igMD - high_igMD	THAP11
-0.257006	1.38669	-2.19552	0.0293459	0.290082	-3.57534	low_igMD - high_igMD	PDE7B
-0.099887	4.39126	-2.1937	0.0294787	0.291215	-3.9237	low_igMD - high_igMD	ABCB7
0.118809	4.48105	2.19176	0.0296212	0.292261	-3.9049	low_igMD - high_igMD	ESF1
-0.209477	4.17885	-2.19141	0.0296464	0.292261	-3.91932	low_igMD - high_igMD	HERC6
-0.151522	4.56214	-2.19129	0.0296558	0.292261	-3.92517	low_igMD - high_igMD	BARD1
-0.135128	3.12134	-2.19127	0.0296573	0.292261	-3.80551	low_igMD - high_igMD	ZNF441
0.173535	2.53768	2.18958	0.0297815	0.293305	-3.71265	low_igMD - high_igMD	CAMK1
0.154765	5.52596	2.18907	0.0298189	0.293494	-4.00817	low_igMD - high_igMD	DENND2B
0.129229	4.42348	2.18806	0.0298939	0.293892	-3.93723	low_igMD - high_igMD	LATS2
0.16187	1.07121	2.18797	0.0299007	0.293892	-3.56727	low_igMD - high_igMD	CPLANE2
0.308934	2.18839	2.18741	0.0299418	0.293892	-3.67214	low_igMD - high_igMD	FOLR2
0.31639	0.978426	2.18727	0.0299525	0.293892	-3.58775	low_igMD - high_igMD	GALNT17
0.199535	3.71619	2.18712	0.0299633	0.293892	-3.86767	low_igMD - high_igMD	TRPV2
-0.479499	0.0448683	-2.18704	0.0299692	0.293892	-3.52542	low_igMD - high_igMD	SLITRK5
0.237174	0.414038	2.18602	0.0300449	0.294112	-3.51897	low_igMD - high_igMD	SLC27A5
-0.276902	2.5119	-2.18536	0.0300939	0.294112	-3.75183	low_igMD - high_igMD	SYT15
0.3188	0.536326	2.18533	0.0300965	0.294112	-3.54845	low_igMD - high_igMD	RGS11
0.34816	1.82311	2.1852	0.0301061	0.294112	-3.6011	low_igMD - high_igMD	TPRG1
-0.605603	3.42998	-2.1851	0.0301133	0.294112	-3.94154	low_igMD - high_igMD	AQP4
-0.221318	2.42672	-2.18505	0.0301176	0.294112	-3.73909	low_igMD - high_igMD	CD5
-0.428861	0.664517	-2.18502	0.0301197	0.294112	-3.54503	low_igMD - high_igMD	AK7
0.234264	5.39742	2.18417	0.030183	0.29455	-3.99431	low_igMD - high_igMD	MAF
0.137747	2.83648	2.18153	0.0303806	0.296186	-3.74995	low_igMD - high_igMD	CENPBD1
0.246224	6.64072	2.18121	0.0304042	0.296186	-4.03172	low_igMD - high_igMD	IGFBP7
-0.452742	-0.0731683	-2.18119	0.030406	0.296186	-3.55863	low_igMD - high_igMD	PLD5
0.205477	5.35476	2.1802	0.0304801	0.296713	-4.01744	low_igMD - high_igMD	ETV5
0.154717	3.71622	2.17992	0.0305014	0.296713	-3.87476	low_igMD - high_igMD	CPTP
0.191158	3.96515	2.17959	0.0305264	0.296713	-3.92005	low_igMD - high_igMD	ARMCX2
-0.170327	3.51525	-2.17949	0.0305339	0.296713	-3.84701	low_igMD - high_igMD	NR1H3
0.458917	-0.231988	2.1792	0.0305558	0.296745	-3.52198	low_igMD - high_igMD	RNY1
-0.162186	2.47452	-2.17884	0.0305832	0.296832	-3.69871	low_igMD - high_igMD	TMEM182
-0.325368	0.407531	-2.17844	0.0306131	0.296944	-3.55777	low_igMD - high_igMD	BCL2L14
-0.460895	1.04745	-2.1778	0.0306618	0.297077	-3.62787	low_igMD - high_igMD	LRRIQ1
0.319521	2.31083	2.17777	0.0306639	0.297077	-3.71186	low_igMD - high_igMD	GREB1
0.17104	4.12486	2.17719	0.0307075	0.297321	-3.92967	low_igMD - high_igMD	HSD3B7
0.137928	5.09907	2.17672	0.0307435	0.29749	-3.99833	low_igMD - high_igMD	TGS1
-0.260363	0.888273	-2.17566	0.0308239	0.298088	-3.56294	low_igMD - high_igMD	ASB2
0.18528	3.71523	2.1751	0.0308665	0.29832	-3.87421	low_igMD - high_igMD	CPPED1
-0.303998	0.32732	-2.17457	0.0309064	0.298426	-3.56389	low_igMD - high_igMD	DPY19L2P2
0.171051	0.831781	2.17421	0.0309338	0.298426	-3.5771	low_igMD - high_igMD	SNAI3-AS1
0.121942	4.8266	2.17383	0.0309632	0.298426	-3.98989	low_igMD - high_igMD	HDAC4
-0.189984	6.36513	-2.17375	0.030969	0.298426	-4.04802	low_igMD - high_igMD	FKBP5
-0.183585	1.78089	-2.1737	0.0309731	0.298426	-3.64612	low_igMD - high_igMD	IQCH
-0.145128	3.40227	-2.17334	0.0310006	0.298426	-3.87292	low_igMD - high_igMD	ZNF44
-0.209933	4.86429	-2.17273	0.0310473	0.298426	-4.01023	low_igMD - high_igMD	JAK3
-0.196602	4.16129	-2.17272	0.0310482	0.298426	-3.96615	low_igMD - high_igMD	TRAF1
0.276157	5.12706	2.1727	0.0310491	0.298426	-3.98183	low_igMD - high_igMD	THBD
0.175208	2.52537	2.17252	0.0310632	0.298426	-3.74822	low_igMD - high_igMD	FKBP7
0.211318	2.56837	2.17187	0.0311133	0.298728	-3.71553	low_igMD - high_igMD	NPR2
0.1233	4.64831	2.17149	0.0311419	0.298825	-3.99164	low_igMD - high_igMD	LRCH1
0.539392	-0.616244	2.17094	0.0311843	0.299053	-3.53183	low_igMD - high_igMD	IGFL2
-0.184604	2.17308	-2.17056	0.0312138	0.29912	-3.71788	low_igMD - high_igMD	CFAP69
0.25676	2.12374	2.17003	0.0312544	0.29912	-3.69634	low_igMD - high_igMD	SYNC
-0.158309	6.41478	-2.16991	0.0312631	0.29912	-4.05707	low_igMD - high_igMD	CDK5RAP3
-0.381432	2.15055	-2.16988	0.0312658	0.29912	-3.72017	low_igMD - high_igMD	TMEM63C
-0.173913	3.65058	-2.16963	0.0312846	0.299122	-3.87773	low_igMD - high_igMD	STAP2
-0.260254	1.80217	-2.16908	0.0313271	0.299339	-3.69895	low_igMD - high_igMD	ITGB2-AS1
0.32171	1.09552	2.16886	0.0313446	0.299339	-3.58641	low_igMD - high_igMD	ARL2-SNX15
0.229094	3.85103	2.16832	0.0313863	0.299559	-3.92354	low_igMD - high_igMD	BHLHE41
-0.119275	4.43445	-2.1676	0.0314415	0.299743	-3.99156	low_igMD - high_igMD	SCYL3
-0.189693	3.55621	-2.16741	0.0314565	0.299743	-3.8904	low_igMD - high_igMD	TTN-AS1
0.248833	-0.373001	2.16734	0.0314615	0.299743	-3.54014	low_igMD - high_igMD	TBXA2R
-0.109413	3.36717	-2.16696	0.0314911	0.299847	-3.84044	low_igMD - high_igMD	CCDC32
-0.133472	2.26558	-2.166	0.0315657	0.300379	-3.70904	low_igMD - high_igMD	BCDIN3D
0.106556	6.26916	2.16571	0.0315881	0.300397	-4.06641	low_igMD - high_igMD	AGO1
-0.125574	5.69537	-2.16549	0.031605	0.300397	-4.05743	low_igMD - high_igMD	CDKN1B
-0.0996604	3.56198	-2.16522	0.0316262	0.3004	-3.86575	low_igMD - high_igMD	COX10
-0.332059	3.42312	-2.16485	0.0316548	0.3004	-3.90545	low_igMD - high_igMD	CAPS
0.220297	3.03191	2.16476	0.0316614	0.3004	-3.82838	low_igMD - high_igMD	PLEKHA4
-0.269974	1.34497	-2.16353	0.0317579	0.300978	-3.66536	low_igMD - high_igMD	GPR171
0.369418	2.56144	2.1635	0.0317598	0.300978	-3.76341	low_igMD - high_igMD	FAT3
-0.206025	3.88991	-2.16221	0.0318609	0.301758	-3.96416	low_igMD - high_igMD	KIF21B
-0.233137	4.19012	-2.16189	0.0318854	0.301813	-3.97232	low_igMD - high_igMD	APOL3
-0.313393	-0.0639759	-2.16109	0.0319483	0.301947	-3.57325	low_igMD - high_igMD	EGOT
0.163222	8.01426	2.16073	0.031977	0.301947	-4.0525	low_igMD - high_igMD	RRBP1
0.117815	5.9692	2.16041	0.0320018	0.301947	-4.07354	low_igMD - high_igMD	FOXP1
-0.3363	3.23051	-2.16033	0.032008	0.301947	-3.92278	low_igMD - high_igMD	CLIC5
0.300148	2.9222	2.16009	0.032027	0.301947	-3.79676	low_igMD - high_igMD	FCGR1A
0.227615	5.52481	2.15985	0.0320454	0.301947	-4.0612	low_igMD - high_igMD	CSF1R
-0.249271	0.950757	-2.15984	0.0320466	0.301947	-3.62658	low_igMD - high_igMD	GIPR
-0.136106	2.40643	-2.1597	0.0320576	0.301947	-3.76946	low_igMD - high_igMD	NEK8
0.243133	3.44454	2.15956	0.0320688	0.301947	-3.92295	low_igMD - high_igMD	UNC5C
-0.238586	1.20889	-2.15767	0.0322174	0.302886	-3.6262	low_igMD - high_igMD	MMP25
-0.255375	0.173416	-2.15767	0.0322175	0.302886	-3.61592	low_igMD - high_igMD	LOC101927391
0.175725	4.54767	2.15757	0.0322252	0.302886	-3.99093	low_igMD - high_igMD	MIR4435-2HG
-0.411121	2.38114	-2.15696	0.0322733	0.303161	-3.77906	low_igMD - high_igMD	DERL3
-0.234346	1.50748	-2.15502	0.0324275	0.304268	-3.67591	low_igMD - high_igMD	PVRIG
0.120415	9.24173	2.155	0.032429	0.304268	-4.03132	low_igMD - high_igMD	P4HB
-0.170926	4.59405	-2.15436	0.0324796	0.304495	-4.04431	low_igMD - high_igMD	ZBTB18
-0.107912	3.73121	-2.15399	0.0325091	0.304495	-3.92439	low_igMD - high_igMD	BCS1L
-0.154392	3.19303	-2.15384	0.0325215	0.304495	-3.88682	low_igMD - high_igMD	DENND1C
-0.164706	5.20139	-2.15369	0.0325333	0.304495	-4.07206	low_igMD - high_igMD	MRPS25
0.491675	-0.405029	2.1535	0.032548	0.304495	-3.56695	low_igMD - high_igMD	IP6K3
-0.121391	5.91118	-2.15304	0.032585	0.304664	-4.08844	low_igMD - high_igMD	DCAF12
0.339516	0.533645	2.15217	0.0326544	0.305054	-3.59618	low_igMD - high_igMD	GSTT2
0.651171	0.844931	2.15201	0.032667	0.305054	-3.59539	low_igMD - high_igMD	MYEOV
0.0996297	3.91913	2.1517	0.032692	0.305054	-3.96395	low_igMD - high_igMD	CTNS
-0.110201	4.74567	-2.15155	0.0327038	0.305054	-4.04978	low_igMD - high_igMD	PSMA3-AS1
0.413719	4.13411	2.15113	0.0327376	0.305054	-4.02512	low_igMD - high_igMD	SFRP4
-0.236627	-0.033702	-2.15109	0.0327406	0.305054	-3.57736	low_igMD - high_igMD	IL9R
0.235308	3.42022	2.14978	0.0328458	0.305856	-3.92553	low_igMD - high_igMD	ALOX5AP
0.152818	2.53249	2.14843	0.0329545	0.306691	-3.777	low_igMD - high_igMD	PRAF2
-0.13134	4.78962	-2.1473	0.0330454	0.307222	-4.06014	low_igMD - high_igMD	AHI1
-0.237834	0.658169	-2.14716	0.0330562	0.307222	-3.62345	low_igMD - high_igMD	TAS2R13
0.132145	2.82558	2.14701	0.0330689	0.307222	-3.82291	low_igMD - high_igMD	CBX8
-0.163047	6.42533	-2.14625	0.0331299	0.307392	-4.10555	low_igMD - high_igMD	GPCPD1
0.133211	3.56089	2.14623	0.0331314	0.307392	-3.92382	low_igMD - high_igMD	IBA57
-0.184081	5.36945	-2.14564	0.0331794	0.307392	-4.0891	low_igMD - high_igMD	IKZF2
-0.187857	-0.224886	-2.14562	0.0331811	0.307392	-3.57893	low_igMD - high_igMD	ARIH2OS
0.10963	6.47772	2.1456	0.033183	0.307392	-4.10715	low_igMD - high_igMD	SH3GLB1
-0.353997	-0.283766	-2.14438	0.0332814	0.308126	-3.59424	low_igMD - high_igMD	CHST4
0.245062	2.23143	2.14349	0.033354	0.308621	-3.75348	low_igMD - high_igMD	BMERB1
-0.135329	8.27211	-2.1425	0.0334349	0.309063	-4.07816	low_igMD - high_igMD	PARP14
-0.25406	1.3821	-2.14243	0.0334403	0.309063	-3.68371	low_igMD - high_igMD	PLD4
0.235468	5.60943	2.14118	0.0335426	0.309798	-4.10553	low_igMD - high_igMD	MCAM
0.132915	5.65263	2.14098	0.0335584	0.309798	-4.10294	low_igMD - high_igMD	ZMAT3
-0.340297	0.728792	-2.13996	0.0336425	0.310396	-3.65053	low_igMD - high_igMD	CLEC3B
-0.250398	0.219125	-2.13933	0.033694	0.310604	-3.59962	low_igMD - high_igMD	P2RX5-TAX1BP3
0.143641	5.79483	2.1389	0.0337296	0.310604	-4.09312	low_igMD - high_igMD	RNF168
0.206689	2.90956	2.13883	0.0337353	0.310604	-3.86486	low_igMD - high_igMD	APOBR
0.240794	2.11248	2.13874	0.0337424	0.310604	-3.75199	low_igMD - high_igMD	FZD2
0.275445	2.4273	2.13842	0.033769	0.310671	-3.78556	low_igMD - high_igMD	TRO
-0.235124	0.0864188	-2.13784	0.0338165	0.31093	-3.60048	low_igMD - high_igMD	DDX11-AS1
0.155832	4.57229	2.13678	0.0339035	0.311326	-4.05662	low_igMD - high_igMD	NT5DC2
-0.288454	1.18777	-2.13668	0.0339122	0.311326	-3.66259	low_igMD - high_igMD	ITPRIPL1
0.129878	5.10132	2.13616	0.033955	0.311326	-4.10425	low_igMD - high_igMD	SIDT2
-0.111218	4.78259	-2.13614	0.0339562	0.311326	-4.08253	low_igMD - high_igMD	SCAPER
-0.399971	-0.622904	-2.13614	0.0339565	0.311326	-3.60507	low_igMD - high_igMD	WDR63
0.228149	3.84358	2.13562	0.0339993	0.311541	-4.01658	low_igMD - high_igMD	CACNA1C
-0.355539	-0.952588	-2.13485	0.034063	0.311805	-3.59758	low_igMD - high_igMD	NME5
-0.267571	6.30357	-2.13461	0.0340837	0.311805	-4.12712	low_igMD - high_igMD	BIRC3
0.148929	2.94247	2.13457	0.0340864	0.311805	-3.83354	low_igMD - high_igMD	TFAP4
0.228859	5.43976	2.13383	0.0341478	0.312178	-4.11051	low_igMD - high_igMD	BACE2
0.224585	5.42654	2.13361	0.034166	0.312178	-4.11454	low_igMD - high_igMD	EFNB2
0.227477	5.62034	2.13292	0.0342239	0.3123	-4.10545	low_igMD - high_igMD	FADS2
-0.28469	3.60172	-2.13272	0.0342404	0.3123	-4.00778	low_igMD - high_igMD	TRPC6
0.366549	2.49873	2.13259	0.0342507	0.3123	-3.80162	low_igMD - high_igMD	GAS1
-0.144572	2.89402	-2.13252	0.0342572	0.3123	-3.90016	low_igMD - high_igMD	CCDC7
0.276235	-0.454639	2.13178	0.0343184	0.312594	-3.60675	low_igMD - high_igMD	PPP1R14A
-0.286987	2.27317	-2.13166	0.0343283	0.312594	-3.84047	low_igMD - high_igMD	VIPR1
-0.518635	2.84582	-2.13075	0.0344042	0.313038	-4.02018	low_igMD - high_igMD	CYP4B1
0.080092	4.26652	2.13061	0.034416	0.313038	-4.03921	low_igMD - high_igMD	COG8
0.373051	2.13891	2.12995	0.0344718	0.313356	-3.71854	low_igMD - high_igMD	CRYAB
0.207444	3.4595	2.12959	0.0345018	0.313356	-3.93489	low_igMD - high_igMD	MPP1
0.124207	3.02095	2.12913	0.03454	0.313356	-3.88774	low_igMD - high_igMD	DOK1
0.310121	4.28961	2.12913	0.0345404	0.313356	-4.05916	low_igMD - high_igMD	ECM1
-0.279366	2.00315	-2.12903	0.0345485	0.313356	-3.83139	low_igMD - high_igMD	LINC00665
-0.234609	0.685765	-2.12817	0.0346211	0.313736	-3.6569	low_igMD - high_igMD	ZSWIM8-AS1
-0.151968	5.97101	-2.12782	0.0346502	0.313736	-4.138	low_igMD - high_igMD	PSME1
-0.617302	-0.850978	-2.12765	0.0346643	0.313736	-3.6213	low_igMD - high_igMD	ZBBX
-0.201836	0.83899	-2.1276	0.0346686	0.313736	-3.66098	low_igMD - high_igMD	SRGAP2-AS1
0.238919	4.52482	2.12694	0.0347241	0.313742	-4.09174	low_igMD - high_igMD	ETV1
0.346983	1.26476	2.12666	0.0347476	0.313742	-3.66505	low_igMD - high_igMD	PPT2-EGFL8
0.301288	1.44065	2.12657	0.0347552	0.313742	-3.73914	low_igMD - high_igMD	LRRC17
0.125107	7.40135	2.12641	0.0347691	0.313742	-4.13304	low_igMD - high_igMD	ESYT2
0.28378	-0.115958	2.12635	0.0347743	0.313742	-3.61758	low_igMD - high_igMD	GOLGA8K
-0.548842	2.18848	-2.1262	0.0347864	0.313742	-3.87016	low_igMD - high_igMD	CFTR
-0.220128	0.341206	-2.12461	0.0349209	0.314596	-3.64901	low_igMD - high_igMD	LOC100506124
0.271834	-0.563571	2.12441	0.0349379	0.314596	-3.61121	low_igMD - high_igMD	ADAM21
-0.117251	2.03611	-2.12427	0.0349497	0.314596	-3.75512	low_igMD - high_igMD	SLC25A14
0.13981	4.59568	2.12398	0.0349745	0.314596	-4.07209	low_igMD - high_igMD	SLC36A1
0.302816	8.02477	2.12392	0.034979	0.314596	-4.1341	low_igMD - high_igMD	GPNMB
-0.427273	2.19533	-2.1235	0.0350149	0.314742	-3.71523	low_igMD - high_igMD	ALDH3B2
-0.286492	-0.57146	-2.1227	0.0350828	0.315177	-3.61501	low_igMD - high_igMD	RUNDC3B
0.120911	6.89097	2.12234	0.0351135	0.315263	-4.15381	low_igMD - high_igMD	CORO1C
0.256323	-0.409977	2.12199	0.0351434	0.315263	-3.6204	low_igMD - high_igMD	RAB40A
0.265939	2.26447	2.12169	0.035169	0.315263	-3.78392	low_igMD - high_igMD	CCDC85B
-0.10295	4.11139	-2.1216	0.0351767	0.315263	-4.04627	low_igMD - high_igMD	CEP44
0.141423	7.15719	2.12123	0.0352078	0.315263	-4.14984	low_igMD - high_igMD	YAP1
-0.209623	1.46444	-2.1212	0.0352102	0.315263	-3.76022	low_igMD - high_igMD	CCDC30
0.307471	2.77491	2.12034	0.0352835	0.315743	-3.82329	low_igMD - high_igMD	OSGIN1
0.28401	1.51188	2.12	0.0353134	0.315834	-3.70569	low_igMD - high_igMD	VPS9D1-AS1
0.224114	0.37596	2.11966	0.0353423	0.31584	-3.65423	low_igMD - high_igMD	LINC02609
-0.236015	0.889727	-2.11953	0.0353533	0.31584	-3.69048	low_igMD - high_igMD	FANK1
0.137873	4.21465	2.11924	0.0353782	0.315887	-4.04797	low_igMD - high_igMD	CRAT
0.421179	0.401692	2.11888	0.0354089	0.315975	-3.69823	low_igMD - high_igMD	TMPRSS6
0.220216	3.92929	2.11844	0.0354463	0.315975	-4.05053	low_igMD - high_igMD	ADAMTSL4
-0.121083	4.92171	-2.11843	0.0354471	0.315975	-4.11619	low_igMD - high_igMD	SH3GLB2
0.128303	6.16697	2.11756	0.0355216	0.316377	-4.16054	low_igMD - high_igMD	LOC100129034
0.205972	3.12557	2.11733	0.0355421	0.316377	-3.91797	low_igMD - high_igMD	EMP3
-0.290713	5.93983	-2.1171	0.0355617	0.316377	-4.15504	low_igMD - high_igMD	TFPI
-0.181432	3.96267	-2.11699	0.035571	0.316377	-4.04259	low_igMD - high_igMD	LIMD2
-0.297941	-0.234785	-2.11632	0.0356283	0.316423	-3.63715	low_igMD - high_igMD	COX4I2
-0.105687	5.59194	-2.11632	0.035629	0.316423	-4.15206	low_igMD - high_igMD	PRR13
0.107469	6.24847	2.11613	0.035645	0.316423	-4.16669	low_igMD - high_igMD	CHPF2
0.116211	7.18993	2.11587	0.0356674	0.316423	-4.16362	low_igMD - high_igMD	RTN4
-0.124104	4.7744	-2.11532	0.0357151	0.316423	-4.12611	low_igMD - high_igMD	CTC1
-0.120025	2.80698	-2.1152	0.0357255	0.316423	-3.88578	low_igMD - high_igMD	NRAV
0.0889209	5.58136	2.11518	0.0357273	0.316423	-4.15792	low_igMD - high_igMD	FTO
0.239915	2.81209	2.1151	0.0357338	0.316423	-3.85035	low_igMD - high_igMD	GAL3ST4
0.288683	2.8246	2.11419	0.0358124	0.316945	-3.87252	low_igMD - high_igMD	ROR2
0.16707	5.72117	2.11332	0.0358878	0.317437	-4.16013	low_igMD - high_igMD	NEO1
0.249284	2.46274	2.11291	0.0359235	0.317578	-3.86237	low_igMD - high_igMD	COL24A1
-0.287961	0.617911	-2.11263	0.035948	0.31762	-3.68083	low_igMD - high_igMD	LOC100506076
-0.197184	2.02087	-2.11178	0.0360212	0.318041	-3.80162	low_igMD - high_igMD	ZNF860
-0.1462	2.6533	-2.11162	0.0360353	0.318041	-3.90481	low_igMD - high_igMD	C4orf33
0.169762	3.92963	2.11124	0.0360684	0.3181	-4.04038	low_igMD - high_igMD	PXDC1
0.128827	3.40756	2.11091	0.0360973	0.3181	-3.95886	low_igMD - high_igMD	MAD2L2
-0.128436	4.87326	-2.11065	0.03612	0.3181	-4.14241	low_igMD - high_igMD	SLC25A16
-0.234023	0.968006	-2.11052	0.0361312	0.3181	-3.70316	low_igMD - high_igMD	GCNA
0.192621	2.53077	2.11041	0.036141	0.3181	-3.86877	low_igMD - high_igMD	ARMCX1
0.114553	4.50043	2.11013	0.0361654	0.318141	-4.10599	low_igMD - high_igMD	VKORC1
0.130264	2.83765	2.1096	0.0362115	0.318168	-3.90054	low_igMD - high_igMD	ZNF205
0.130713	2.69846	2.10958	0.036213	0.318168	-3.85517	low_igMD - high_igMD	SNAPC2
-0.199342	1.53744	-2.10867	0.0362924	0.318168	-3.78055	low_igMD - high_igMD	ARRDC3-AS1
-0.247917	3.32446	-2.10845	0.0363116	0.318168	-4.06757	low_igMD - high_igMD	TMEM125
0.214368	3.06699	2.10839	0.0363168	0.318168	-3.95492	low_igMD - high_igMD	GSN-AS1
0.136622	2.29168	2.10833	0.0363224	0.318168	-3.80642	low_igMD - high_igMD	DOHH
0.166323	3.32774	2.1083	0.0363254	0.318168	-3.95303	low_igMD - high_igMD	SERTAD1
0.217631	0.939572	2.10821	0.0363334	0.318168	-3.70579	low_igMD - high_igMD	SAMD14
0.388417	7.85033	2.10805	0.0363468	0.318168	-4.16875	low_igMD - high_igMD	LAMC2
-0.304466	1.30671	-2.10765	0.0363822	0.318236	-3.73162	low_igMD - high_igMD	LINC02605
0.316862	2.8708	2.10745	0.0364	0.318236	-3.90601	low_igMD - high_igMD	CAMK2N1
0.170814	4.8584	2.10729	0.0364139	0.318236	-4.15136	low_igMD - high_igMD	PRICKLE2
-0.377953	-1.28086	-2.10671	0.0364642	0.318501	-3.66104	low_igMD - high_igMD	STK32A-AS1
-0.257091	2.9669	-2.10639	0.0364928	0.318544	-4.05529	low_igMD - high_igMD	RORC
-0.133134	3.96812	-2.10621	0.0365087	0.318544	-4.09631	low_igMD - high_igMD	ACAD8
-0.136792	4.36115	-2.10501	0.0366145	0.319294	-4.10466	low_igMD - high_igMD	PSENEN
-0.177852	6.11545	-2.10455	0.0366548	0.319471	-4.18408	low_igMD - high_igMD	ARHGDIB
-0.105882	4.50524	-2.10413	0.0366918	0.319518	-4.10542	low_igMD - high_igMD	CRLF3
0.1839	5.88862	2.10391	0.0367111	0.319518	-4.18564	low_igMD - high_igMD	ZEB2
-0.137023	3.86846	-2.10381	0.0367198	0.319518	-4.07782	low_igMD - high_igMD	BTN2A2
0.108544	7.17667	2.10343	0.0367537	0.319552	-4.18503	low_igMD - high_igMD	EFCAB14
-0.274182	3.84132	-2.10332	0.0367635	0.319552	-4.10052	low_igMD - high_igMD	HAGLR
-0.226478	4.58259	-2.10274	0.0368143	0.31982	-4.13038	low_igMD - high_igMD	GOLGA2P10
0.124643	5.92692	2.10241	0.0368441	0.319895	-4.18016	low_igMD - high_igMD	NAB1
-0.0788141	7.29165	-2.1022	0.0368627	0.319895	-4.1883	low_igMD - high_igMD	RBM39
0.222626	6.23389	2.1015	0.0369248	0.320252	-4.19516	low_igMD - high_igMD	CYBRD1
0.0940803	5.04339	2.10124	0.0369476	0.320252	-4.15906	low_igMD - high_igMD	CEP68
0.141327	1.44413	2.10106	0.0369636	0.320252	-3.74572	low_igMD - high_igMD	FLJ37453
-0.168171	4.14062	-2.10059	0.0370056	0.320416	-4.10552	low_igMD - high_igMD	DENND5B
0.0840733	5.48636	2.1004	0.0370225	0.320416	-4.18339	low_igMD - high_igMD	PARN
-0.131869	6.10365	-2.09992	0.0370649	0.320611	-4.1987	low_igMD - high_igMD	CLK1
-0.241011	5.39882	-2.09927	0.0371233	0.320943	-4.184	low_igMD - high_igMD	METTL7A
-0.0761679	7.49524	-2.09883	0.0371621	0.321105	-4.19006	low_igMD - high_igMD	HNRNPH1
0.0865492	5.94279	2.09851	0.0371906	0.321142	-4.19731	low_igMD - high_igMD	PTPRA
-0.596704	0.115785	-2.09834	0.0372063	0.321142	-3.65167	low_igMD - high_igMD	CAPNS2
0.266795	4.32318	2.09768	0.0372653	0.321306	-4.02431	low_igMD - high_igMD	TMTC1
-0.10789	5.42526	-2.09768	0.0372654	0.321306	-4.19157	low_igMD - high_igMD	COA1
-0.310607	1.5001	-2.09718	0.0373101	0.321519	-3.75909	low_igMD - high_igMD	ZBED2
0.341688	3.21516	2.09611	0.0374057	0.32217	-4.00351	low_igMD - high_igMD	SORCS2
0.232001	5.95013	2.09563	0.037449	0.322212	-4.20068	low_igMD - high_igMD	SLCO2B1
-0.113998	8.59951	-2.09561	0.0374507	0.322212	-4.17177	low_igMD - high_igMD	EIF4B
0.110092	6.47129	2.09459	0.0375431	0.322834	-4.21027	low_igMD - high_igMD	GNPTAB
-0.134136	5.7186	-2.09379	0.0376152	0.323281	-4.20336	low_igMD - high_igMD	PDCD4
-0.297582	2.28929	-2.09354	0.0376371	0.323296	-3.91199	low_igMD - high_igMD	CCL22
0.331055	2.2904	2.09235	0.0377445	0.323979	-3.89001	low_igMD - high_igMD	TRNP1
0.202098	4.13885	2.09181	0.0377935	0.323979	-4.0576	low_igMD - high_igMD	NCS1
0.286199	3.47793	2.0918	0.0377946	0.323979	-4.00425	low_igMD - high_igMD	TSPAN18
-0.198033	0.00359311	-2.09169	0.0378049	0.323979	-3.68357	low_igMD - high_igMD	LOC100130950
-0.155189	2.20326	-2.09133	0.0378374	0.323979	-3.85177	low_igMD - high_igMD	RPARP-AS1
-0.391458	1.67566	-2.09128	0.0378414	0.323979	-3.80245	low_igMD - high_igMD	PPARGC1A
0.0908298	5.08736	2.09101	0.0378667	0.323979	-4.18099	low_igMD - high_igMD	TBC1D10B
0.372597	2.81341	2.09052	0.0379103	0.323979	-3.94786	low_igMD - high_igMD	MEG3
0.118802	3.11982	2.0904	0.0379221	0.323979	-3.96364	low_igMD - high_igMD	SMIM29
0.231002	1.81754	2.09026	0.0379346	0.323979	-3.82905	low_igMD - high_igMD	PEG3
0.318357	3.6611	2.09019	0.0379412	0.323979	-4.03803	low_igMD - high_igMD	BMP2
-0.123014	5.26583	-2.08963	0.0379913	0.323979	-4.20019	low_igMD - high_igMD	PAN2
0.125183	5.29934	2.08956	0.0379984	0.323979	-4.18882	low_igMD - high_igMD	PLCB3
0.156033	3.4001	2.08955	0.0379989	0.323979	-4.01401	low_igMD - high_igMD	RRAS
0.496121	0.850474	2.08926	0.0380252	0.324031	-3.71149	low_igMD - high_igMD	SLC24A2
0.175584	1.49158	2.08857	0.0380887	0.324232	-3.76454	low_igMD - high_igMD	LOC100507507
-0.211724	5.15521	-2.08843	0.0381013	0.324232	-4.18025	low_igMD - high_igMD	SPTSSA
0.115069	6.33777	2.08815	0.0381262	0.324232	-4.22192	low_igMD - high_igMD	AMFR
0.219808	3.05626	2.08812	0.0381295	0.324232	-3.97646	low_igMD - high_igMD	ADAMTS7
0.093802	5.112	2.0876	0.038177	0.324464	-4.18806	low_igMD - high_igMD	FOXJ2
0.0909202	5.15141	2.08703	0.0382289	0.324733	-4.19492	low_igMD - high_igMD	INTS11
-0.376331	4.14941	-2.08652	0.038276	0.324817	-4.1648	low_igMD - high_igMD	CXCL17
-0.100188	5.63011	-2.08648	0.0382791	0.324817	-4.21613	low_igMD - high_igMD	SETDB1
0.100628	4.55345	2.08587	0.0383353	0.325121	-4.14097	low_igMD - high_igMD	DHX33
0.254338	4.66041	2.08393	0.0385138	0.32627	-4.1879	low_igMD - high_igMD	SVEP1
0.159456	3.29315	2.08387	0.0385188	0.32627	-4.00585	low_igMD - high_igMD	ALDH4A1
0.104451	6.60647	2.08373	0.0385317	0.32627	-4.23137	low_igMD - high_igMD	PTPN12
0.41937	-0.299596	2.08345	0.0385576	0.326318	-3.67711	low_igMD - high_igMD	RFX8
0.229929	5.17727	2.08276	0.0386216	0.326486	-4.19987	low_igMD - high_igMD	IRS2
-0.205565	7.32936	-2.08245	0.0386496	0.326486	-4.20865	low_igMD - high_igMD	SYNE1
-0.288502	0.806142	-2.08238	0.0386563	0.326486	-3.75711	low_igMD - high_igMD	DRC3
-0.160721	4.82275	-2.08208	0.0386844	0.326486	-4.15245	low_igMD - high_igMD	RACGAP1
0.107468	4.83485	2.08197	0.0386941	0.326486	-4.18055	low_igMD - high_igMD	GCC1
0.179057	6.46259	2.08191	0.0386994	0.326486	-4.23396	low_igMD - high_igMD	NOTCH1
-0.212327	1.85962	-2.08152	0.038736	0.326623	-3.8516	low_igMD - high_igMD	GRAP
0.105487	3.77261	2.081	0.0387839	0.326855	-4.07151	low_igMD - high_igMD	MICOS10
0.119412	5.38315	2.08055	0.0388258	0.326873	-4.21264	low_igMD - high_igMD	BTBD2
-0.156463	7.78906	-2.07997	0.038879	0.326873	-4.22222	low_igMD - high_igMD	RPS27
0.352609	4.11588	2.07989	0.0388871	0.326873	-4.13199	low_igMD - high_igMD	ASPN
-0.317011	2.36483	-2.0798	0.0388953	0.326873	-3.95563	low_igMD - high_igMD	EGF
0.316698	-0.413873	2.07937	0.0389355	0.326873	-3.69783	low_igMD - high_igMD	BIRC7
-0.423034	5.4439	-2.07917	0.0389534	0.326873	-4.21856	low_igMD - high_igMD	CXCL9
-0.234296	4.13059	-2.07913	0.0389574	0.326873	-4.16074	low_igMD - high_igMD	CMAHP
-0.131578	7.78408	-2.07893	0.0389764	0.326873	-4.22541	low_igMD - high_igMD	RPL23
0.109965	3.7158	2.07889	0.0389798	0.326873	-4.08608	low_igMD - high_igMD	ZNF747
-0.234933	6.47957	-2.07879	0.0389895	0.326873	-4.23997	low_igMD - high_igMD	ZFP36
0.258886	3.24289	2.07703	0.0391531	0.328073	-3.99134	low_igMD - high_igMD	DNM1
-0.200182	4.32584	-2.07596	0.039253	0.328738	-4.15624	low_igMD - high_igMD	BCL2
0.208477	3.10041	2.07531	0.0393145	0.328936	-3.99407	low_igMD - high_igMD	ARHGEF25
0.106638	4.3041	2.07516	0.0393279	0.328936	-4.15778	low_igMD - high_igMD	UROD
-0.178798	0.330737	-2.07482	0.0393604	0.328936	-3.7174	low_igMD - high_igMD	ADGRF3
0.32471	1.59545	2.07481	0.0393612	0.328936	-3.78476	low_igMD - high_igMD	CHST1
-0.229315	-0.0718634	-2.07462	0.039379	0.328936	-3.70463	low_igMD - high_igMD	BHLHE40-AS1
0.133589	4.39457	2.07388	0.0394479	0.329341	-4.18131	low_igMD - high_igMD	TCF7L2
0.137785	3.81247	2.07363	0.0394714	0.329365	-4.08693	low_igMD - high_igMD	NRSN2
-0.183164	2.15767	-2.07299	0.0395321	0.329542	-3.89597	low_igMD - high_igMD	SNX22
-0.116597	2.82655	-2.07296	0.0395345	0.329542	-3.9579	low_igMD - high_igMD	PPP1R35
0.11314	5.70183	2.07275	0.0395541	0.329542	-4.24224	low_igMD - high_igMD	MAF1
0.083116	6.06589	2.07211	0.0396153	0.329673	-4.25115	low_igMD - high_igMD	RNPS1
0.104429	4.4375	2.07151	0.0396717	0.329673	-4.15789	low_igMD - high_igMD	UTP4
-0.148234	3.90122	-2.07122	0.0396984	0.329673	-4.09447	low_igMD - high_igMD	SNHG7
0.339017	0.729594	2.07098	0.0397211	0.329673	-3.73187	low_igMD - high_igMD	FOXL1
-0.141449	3.65025	-2.07079	0.03974	0.329673	-4.08839	low_igMD - high_igMD	MLKL
0.108018	3.47035	2.0707	0.0397479	0.329673	-4.06998	low_igMD - high_igMD	GTF2H4
0.136682	3.4611	2.07059	0.0397588	0.329673	-4.04621	low_igMD - high_igMD	BIVM
-0.451357	0.436161	-2.07053	0.0397646	0.329673	-3.85488	low_igMD - high_igMD	LINC00261
0.294292	2.93409	2.0705	0.0397667	0.329673	-3.98243	low_igMD - high_igMD	FCGR2C
0.0750519	5.22579	2.07042	0.039775	0.329673	-4.22747	low_igMD - high_igMD	TGFBRAP1
0.109444	6.2446	2.06957	0.0398553	0.330168	-4.25965	low_igMD - high_igMD	ZBTB4
0.128044	5.89216	2.06916	0.0398944	0.330322	-4.2455	low_igMD - high_igMD	EHBP1
0.371978	2.24121	2.06856	0.0399507	0.330617	-3.92987	low_igMD - high_igMD	ACTG2
0.142983	5.57959	2.06789	0.0400148	0.330962	-4.25045	low_igMD - high_igMD	ZNF395
-0.136583	4.78938	-2.06769	0.0400335	0.330962	-4.22326	low_igMD - high_igMD	HIBADH
0.40991	5.69467	2.06601	0.0401938	0.33198	-4.25872	low_igMD - high_igMD	FCGBP
0.145598	3.04944	2.06579	0.0402143	0.33198	-4.02238	low_igMD - high_igMD	NBPF3
0.278022	3.52917	2.06575	0.0402187	0.33198	-4.07073	low_igMD - high_igMD	CCL2
0.192486	2.13528	2.06522	0.0402688	0.332223	-3.9142	low_igMD - high_igMD	CAP2
0.123557	2.48718	2.06404	0.0403827	0.332991	-3.91717	low_igMD - high_igMD	TMEM102
-0.322907	3.29577	-2.06342	0.0404416	0.333306	-4.11946	low_igMD - high_igMD	PTGDS
-0.110594	3.87903	-2.06231	0.0405485	0.333346	-4.11722	low_igMD - high_igMD	QRSL1
-0.395903	-0.349262	-2.06221	0.0405577	0.333346	-3.71983	low_igMD - high_igMD	RBM20
0.0891111	4.82918	2.0622	0.0405592	0.333346	-4.23002	low_igMD - high_igMD	ZFP90
0.485746	0.139723	2.06213	0.0405659	0.333346	-3.72268	low_igMD - high_igMD	WNT11
0.143808	4.3691	2.06212	0.0405668	0.333346	-4.17807	low_igMD - high_igMD	ZNRF3
0.195562	0.803086	2.06208	0.040571	0.333346	-3.78687	low_igMD - high_igMD	FBXL22
0.299995	-0.348203	2.06164	0.0406132	0.333523	-3.70904	low_igMD - high_igMD	LOC101927789
0.0970532	4.97884	2.06105	0.0406694	0.333813	-4.23873	low_igMD - high_igMD	LZIC
-0.249052	3.03948	-2.06082	0.0406917	0.333826	-4.05348	low_igMD - high_igMD	TMEM150C
-0.187264	1.09173	-2.06031	0.0407412	0.333875	-3.79494	low_igMD - high_igMD	LOC389641
0.0754432	5.10559	2.05982	0.0407884	0.333875	-4.24518	low_igMD - high_igMD	EYA3
-0.16981	4.8378	-2.05964	0.0408061	0.333875	-4.24198	low_igMD - high_igMD	PIK3R3
0.939449	-0.246436	2.05964	0.0408062	0.333875	-3.71977	low_igMD - high_igMD	C8orf44-SGK3
-0.138311	4.79446	-2.05964	0.0408064	0.333875	-4.23876	low_igMD - high_igMD	HMGN3
0.2087	3.36307	2.05947	0.0408224	0.333875	-4.10692	low_igMD - high_igMD	CPED1
-0.255444	3.39759	-2.05897	0.0408708	0.333947	-4.10344	low_igMD - high_igMD	L3MBTL4
-0.165186	7.51486	-2.05895	0.0408728	0.333947	-4.26184	low_igMD - high_igMD	WSB1
0.319434	4.37368	2.05765	0.0409988	0.334806	-4.06391	low_igMD - high_igMD	ACKR3
0.316768	5.52304	2.05638	0.0411222	0.335472	-4.26459	low_igMD - high_igMD	COL15A1
-0.2034	0.238728	-2.05628	0.0411322	0.335472	-3.75373	low_igMD - high_igMD	CH17-340M24.3
-0.25883	3.45399	-2.05617	0.041143	0.335472	-4.11374	low_igMD - high_igMD	MFSD2A
0.175235	6.57547	2.0557	0.0411889	0.335619	-4.28534	low_igMD - high_igMD	CNN3
-0.226939	2.77754	-2.05556	0.0412028	0.335619	-4.01137	low_igMD - high_igMD	POU2F2
0.134756	4.25265	2.05495	0.0412615	0.335927	-4.18946	low_igMD - high_igMD	SSBP3
0.198379	2.61124	2.05442	0.0413131	0.336177	-3.97524	low_igMD - high_igMD	CYGB
0.49926	-0.437536	2.05412	0.0413425	0.336246	-3.71879	low_igMD - high_igMD	C12orf56
0.148842	5.26898	2.05271	0.0414808	0.337199	-4.24097	low_igMD - high_igMD	TTLL12
-0.364399	3.1663	-2.05086	0.0416626	0.338485	-4.123	low_igMD - high_igMD	PDZK1IP1
0.275847	3.2402	2.05036	0.0417124	0.338485	-3.96764	low_igMD - high_igMD	H2BC9
-0.242338	0.948933	-2.04997	0.0417505	0.338485	-3.77554	low_igMD - high_igMD	MIR570HG
-0.291561	-0.335293	-2.04994	0.0417535	0.338485	-3.76588	low_igMD - high_igMD	ART4
-0.425911	-0.350356	-2.04962	0.0417856	0.338485	-3.73683	low_igMD - high_igMD	KIF6
-0.556256	1.46165	-2.04957	0.0417897	0.338485	-3.88882	low_igMD - high_igMD	PLEKHS1
-0.117999	5.42067	-2.04944	0.0418032	0.338485	-4.28227	low_igMD - high_igMD	FNBP1
-0.247084	2.84156	-2.04922	0.0418251	0.338485	-4.18204	low_igMD - high_igMD	STK32A
-0.246614	4.96737	-2.04915	0.0418312	0.338485	-4.26848	low_igMD - high_igMD	ADGRG6
0.125132	4.64683	2.04897	0.0418497	0.338485	-4.23038	low_igMD - high_igMD	TEAD3
-0.0826803	5.37682	-2.04812	0.0419333	0.33899	-4.28174	low_igMD - high_igMD	MED24
0.0948767	5.27845	2.04746	0.0419989	0.33935	-4.27082	low_igMD - high_igMD	CDYL
-0.154967	5.69672	-2.047	0.0420449	0.339551	-4.29491	low_igMD - high_igMD	EPB41L5
-0.237977	2.94465	-2.04592	0.042152	0.340245	-4.01435	low_igMD - high_igMD	EPN3
0.202669	5.36609	2.04554	0.0421897	0.340298	-4.28708	low_igMD - high_igMD	LTBP4
-0.574482	-0.968574	-2.04539	0.0422047	0.340298	-3.7536	low_igMD - high_igMD	ORM1
-0.114317	5.33434	-2.04521	0.0422221	0.340298	-4.28932	low_igMD - high_igMD	DLG3
0.134899	5.60291	2.04303	0.0424405	0.341883	-4.29507	low_igMD - high_igMD	TFDP2
0.280024	-0.230619	2.04279	0.0424636	0.341883	-3.74594	low_igMD - high_igMD	NT5M
0.153688	5.52203	2.0426	0.0424826	0.341883	-4.2696	low_igMD - high_igMD	HS6ST1
-0.187363	0.73246	-2.04184	0.0425596	0.342331	-3.81664	low_igMD - high_igMD	NAALAD2
-0.155235	4.46039	-2.04135	0.0426086	0.342498	-4.24245	low_igMD - high_igMD	PIGA
-0.150031	1.27594	-2.0412	0.042623	0.342498	-3.87177	low_igMD - high_igMD	FHIT
[truncated: 14,064 more rows]

## Sheet: Tx100 igMD GSEA
pathway	pval	padj	ES	NES	nMoreExtreme	size	leadingEdge	Enrichment
DESCARTES_FETAL_STOMACH_CILIATED_EPITHELIAL_CELLS	0.000162655	0.00124636	0.850983	3.20825	0	180		Up-regulated
DESCARTES_FETAL_LUNG_CILIATED_EPITHELIAL_CELLS	0.000154655	0.00124636	0.802642	3.16171	0	265		Up-regulated
DESCARTES_FETAL_ADRENAL_LYMPHOID_CELLS	0.00016675	0.00124636	0.869004	3.13367	0	126		Up-regulated
DESCARTES_FETAL_KIDNEY_LYMPHOID_CELLS	0.000165508	0.00124636	0.835614	3.06184	0	143		Up-regulated
DESCARTES_FETAL_LUNG_LYMPHOID_CELLS	0.000169808	0.00124636	0.870937	3.05554	0	104		Up-regulated
DESCARTES_MAIN_FETAL_CILIATED_EPITHELIAL_CELLS	0.000148412	0.00124636	0.739279	3.01707	0	393		Up-regulated
DESCARTES_FETAL_PANCREAS_LYMPHOID_CELLS	0.000171086	0.00124636	0.867429	3.01523	0	98		Up-regulated
DESCARTES_FETAL_HEART_LYMPHOID_CELLS	0.000175193	0.00124636	0.89277	3.00642	0	81		Up-regulated
DESCARTES_FETAL_PLACENTA_LYMPHOID_CELLS	0.000167813	0.00124636	0.834751	2.98146	0	117		Up-regulated
DESCARTES_FETAL_INTESTINE_LYMPHOID_CELLS	0.00016852	0.00124636	0.836611	2.97071	0	112		Up-regulated
DESCARTES_FETAL_SPLEEN_LYMPHOID_CELLS	0.000173762	0.00124636	0.863387	2.95765	0	90		Up-regulated
DESCARTES_MAIN_FETAL_LYMPHOID_CELLS	0.000170068	0.00124636	0.816539	2.86861	0	105		Up-regulated
DESCARTES_FETAL_LIVER_LYMPHOID_CELLS	0.000175101	0.00124636	0.853568	2.86512	0	79		Up-regulated
GAO_ESOPHAGUS_25W_C1_CILIATED_EPITHELIAL_CELLS	0.00015015	0.00124636	0.688862	2.77768	0	344		Up-regulated
DESCARTES_FETAL_STOMACH_LYMPHOID_CELLS	0.000175439	0.00124636	0.828321	2.75127	0	73		Up-regulated
DESCARTES_FETAL_MUSCLE_LYMPHOID_CELLS	0.000169722	0.00124636	0.777093	2.73799	0	107		Up-regulated
FAN_EMBRYONIC_CTX_BRAIN_B_CELL	0.000171145	0.00124636	0.780612	2.70906	0	97		Up-regulated
HAY_BONE_MARROW_FOLLICULAR_B_CELL	0.000167336	0.00124636	0.737092	2.64536	0	121		Up-regulated
AIZARANI_LIVER_C1_NK_NKT_CELLS_1	0.0001657	0.00124636	0.716975	2.644	0	151		Up-regulated
TRAVAGLINI_LUNG_B_CELL	0.000165481	0.00124636	0.717918	2.63612	0	145		Up-regulated
FAN_EMBRYONIC_CTX_BRAIN_NAIVE_LIKE_T_CELL	0.000165071	0.00124636	0.709874	2.63189	0	158		Up-regulated
CUI_DEVELOPING_HEART_C9_B_T_CELL	0.000165645	0.00124636	0.71115	2.62741	0	153		Up-regulated
AIZARANI_LIVER_C3_NK_NKT_CELLS_2	0.000165344	0.00124636	0.703527	2.60659	0	157		Up-regulated
AIZARANI_LIVER_C5_NK_NKT_CELLS_3	0.00016835	0.00124636	0.726652	2.58927	0	115		Up-regulated
DESCARTES_FETAL_CEREBRUM_ASTROCYTES	0.000173762	0.00124636	0.75377	2.58215	0	90		Up-regulated
DURANTE_ADULT_OLFACTORY_NEUROEPITHELIUM_RESPIRATORY_CILIATED_CELLS	0.00016818	0.00124636	0.722465	2.57672	0	116		Up-regulated
FAN_EMBRYONIC_CTX_BRAIN_EFFECTOR_T_CELL	0.000167588	0.00124636	0.710659	2.55538	0	123		Up-regulated
AIZARANI_LIVER_C34_MHC_II_POS_B_CELLS	0.000166445	0.00124636	0.700546	2.54016	0	130		Up-regulated
DURANTE_ADULT_OLFACTORY_NEUROEPITHELIUM_CD8_T_CELLS	0.000176336	0.00124636	0.765997	2.49827	0	66		Up-regulated
DESCARTES_FETAL_HEART_ELF3_AGBL2_POSITIVE_CELLS	0.000183756	0.00124636	0.858124	2.43009	0	31		Up-regulated
TRAVAGLINI_LUNG_CD8_NAIVE_T_CELL	0.000165782	0.00124636	0.661979	2.42296	0	141		Up-regulated
RUBENSTEIN_SKELETAL_MUSCLE_B_CELLS	0.000164258	0.00124636	0.641803	2.40354	0	172		Up-regulated
TRAVAGLINI_LUNG_MUCOUS_CELL	0.00016835	0.00124636	0.671866	2.39405	0	115		Up-regulated
GAO_LARGE_INTESTINE_ADULT_CI_MESENCHYMAL_CELLS	0.000150331	0.00124636	0.585151	2.35516	0	336		Up-regulated
DURANTE_ADULT_OLFACTORY_NEUROEPITHELIUM_BOWMANS_GLAND	0.000186567	0.00124636	0.872589	2.33136	0	24		Up-regulated
AIZARANI_LIVER_C22_RESIDENT_B_CELLS_2	0.000183453	0.00124636	0.809851	2.30893	0	32		Up-regulated
TRAVAGLINI_LUNG_CD4_MEMORY_EFFECTOR_T_CELL	0.000176274	0.00124636	0.700199	2.30762	0	70		Up-regulated
HAY_BONE_MARROW_CD8_T_CELL	0.000176149	0.00124636	0.696174	2.27654	0	67		Up-regulated
TRAVAGLINI_LUNG_ALVEOLAR_EPITHELIAL_TYPE_2_CELL	0.00016675	0.00124636	0.628985	2.26815	0	126		Up-regulated
AIZARANI_LIVER_C12_NK_NKT_CELLS_4	0.000180668	0.00124636	0.739793	2.26284	0	46		Up-regulated
DESCARTES_FETAL_CEREBELLUM_ASTROCYTES	0.000176429	0.00124636	0.688121	2.25483	0	68		Up-regulated
DESCARTES_MAIN_FETAL_THYMOCYTES	0.000176211	0.00124636	0.680057	2.25256	0	72		Up-regulated
HAY_BONE_MARROW_NAIVE_T_CELL	0.000149031	0.00124636	0.552301	2.2457	0	377		Up-regulated
TRAVAGLINI_LUNG_NATURAL_KILLER_T_CELL	0.00018457	0.00124636	0.80871	2.2238	0	27		Up-regulated
AIZARANI_LIVER_C38_RESIDENT_B_CELLS_3	0.000186393	0.00124636	0.83929	2.22327	0	23		Up-regulated
DURANTE_ADULT_OLFACTORY_NEUROEPITHELIUM_RESPIRATORY_SECRETORY_CELLS	0.000186393	0.00124636	0.837005	2.21722	0	23		Up-regulated
TRAVAGLINI_LUNG_CD4_NAIVE_T_CELL	0.0001665	0.00124636	0.606884	2.2034	0	132		Up-regulated
AIZARANI_LIVER_C28_NK_NKT_CELLS_6	0.000171145	0.00124636	0.632487	2.195	0	97		Up-regulated
DESCARTES_FETAL_PLACENTA_PAEP_MECOM_POSITIVE_CELLS	0.000166889	0.00124636	0.607842	2.19041	0	125		Up-regulated
TRAVAGLINI_LUNG_CD8_MEMORY_EFFECTOR_T_CELL	0.000186116	0.00124636	0.781882	2.17469	0	29		Up-regulated
DURANTE_ADULT_OLFACTORY_NEUROEPITHELIUM_SUSTENTACULAR_CELLS	0.000182983	0.00124636	0.73424	2.1668	0	38		Up-regulated
DESCARTES_FETAL_EYE_CORNEAL_AND_CONJUNCTIVAL_EPITHELIAL_CELLS	0.000158028	0.00124636	0.553634	2.1426	0	227		Up-regulated
TRAVAGLINI_LUNG_GOBLET_CELL	0.000165536	0.00124636	0.584083	2.13961	0	142		Up-regulated
DURANTE_ADULT_OLFACTORY_NEUROEPITHELIUM_B_CELLS	0.000183453	0.00124636	0.74298	2.11828	0	32		Up-regulated
RUBENSTEIN_SKELETAL_MUSCLE_T_CELLS	0.000162206	0.00124636	0.54875	2.07107	0	181		Up-regulated
TRAVAGLINI_LUNG_CLUB_CELL	0.00016952	0.00124636	0.581697	2.0576	0	110		Up-regulated
TRAVAGLINI_LUNG_SIGNALING_ALVEOLAR_EPITHELIAL_TYPE_2_CELL	0.000176056	0.00124636	0.624219	2.05255	0	69		Up-regulated
HAY_BONE_MARROW_PLASMA_CELL	0.000174398	0.00124636	0.603388	2.04229	0	83		Up-regulated
TRAVAGLINI_LUNG_SEROUS_CELL	0.000175901	0.00124636	0.615331	2.03505	0	71		Up-regulated
DESCARTES_FETAL_PANCREAS_DUCTAL_CELLS	0.000174795	0.00124636	0.606574	2.02806	0	77		Up-regulated
DESCARTES_MAIN_FETAL_BRONCHIOLAR_AND_ALVEOLAR_EPITHELIAL_CELLS	0.000555042	0.00213876	0.71897	2.01868	2	30		Up-regulated
BUSSLINGER_GASTRIC_REG3A_POSITIVE_CELLS	0.000365698	0.00147813	0.67457	1.99922	1	39		Up-regulated
GAO_ESOPHAGUS_25W_C2_KRT6BPOS_SECRETORY_PROGENITOR_CELLS	0.000352858	0.00143628	0.607799	1.99163	1	68		Up-regulated
DESCARTES_FETAL_INTESTINE_INTESTINAL_EPITHELIAL_CELLS	0.000166917	0.00124636	0.541031	1.95739	0	128		Up-regulated
DESCARTES_FETAL_CEREBELLUM_SLC24A4_PEX5L_POSITIVE_CELLS	0.000560643	0.00214604	0.752212	1.93767	2	20		Up-regulated
DESCARTES_FETAL_KIDNEY_URETERIC_BUD_CELLS	0.000160359	0.00124636	0.498121	1.90257	0	204		Up-regulated
DESCARTES_MAIN_FETAL_ANTIGEN_PRESENTING_CELLS	0.000696258	0.00256329	0.518518	1.7719	3	88		Up-regulated
DESCARTES_FETAL_KIDNEY_METANEPHRIC_CELLS	0.00274474	0.00891626	0.59645	1.76017	14	38		Up-regulated
DESCARTES_FETAL_ADRENAL_VASCULAR_ENDOTHELIAL_CELLS	0.000683995	0.00255064	0.500319	1.74216	3	99		Up-regulated
GAUTAM_EYE_IRIS_CILIARY_BODY_ACTIVATED_T_CELLS	0.000166889	0.00124636	0.48252	1.73881	0	125		Up-regulated
BUSSLINGER_GASTRIC_PPP1R1B_POSITIVE_CELLS	0.000167252	0.00124636	0.484189	1.7351	0	120		Up-regulated
DESCARTES_FETAL_INTESTINE_CHROMAFFIN_CELLS	0.00441095	0.0132788	0.593527	1.73133	23	36		Up-regulated
DESCARTES_MAIN_FETAL_NEUROENDOCRINE_CELLS	0.00996241	0.026174	0.671175	1.68886	52	18		Up-regulated
DESCARTES_FETAL_LIVER_ERYTHROBLASTS	0.00621686	0.0178773	0.565812	1.67689	33	39		Up-regulated
DESCARTES_MAIN_FETAL_HEPATOBLASTS	0.00859232	0.0233163	0.567444	1.66648	46	37		Up-regulated
DURANTE_ADULT_OLFACTORY_NEUROEPITHELIUM_OLFACTORY_MICROVILLAR_CELLS	0.00750229	0.0211528	0.562125	1.65887	40	38		Up-regulated
DESCARTES_FETAL_HEART_LYMPHATIC_ENDOTHELIAL_CELLS	0.0094427	0.0250361	0.595326	1.64527	50	28		Up-regulated
FAN_EMBRYONIC_CTX_MICROGLIA_1	0.000993377	0.00348127	0.43954	1.62546	5	154		Up-regulated
GAO_LARGE_INTESTINE_ADULT_CH_MKI67HIGH_CELLS	0.00274584	0.00891626	0.46847	1.62443	15	96		Up-regulated
DESCARTES_FETAL_EYE_VASCULAR_ENDOTHELIAL_CELLS	0.00437752	0.0132471	0.483521	1.623	24	79		Up-regulated
DESCARTES_MAIN_FETAL_MUC13_DMBT1_POSITIVE_CELLS	0.0106052	0.027488	0.546865	1.62074	57	39		Up-regulated
DESCARTES_FETAL_THYMUS_ANTIGEN_PRESENTING_CELLS	0.00082291	0.00297276	0.430392	1.60028	4	161		Up-regulated
AIZARANI_LIVER_C11_HEPATOCYTES_1	0.000809323	0.00294207	0.422266	1.59592	4	184		Up-regulated
DESCARTES_FETAL_PANCREAS_LYMPHATIC_ENDOTHELIAL_CELLS	0.0144583	0.034966	0.525882	1.57804	78	42		Up-regulated
ZHENG_CORD_BLOOD_C5_SIMILAR_TO_HSC_C6_PUTATIVE_ALTERED_METABOLIC_STATE	0.00721196	0.0204339	0.477127	1.57798	40	71		Up-regulated
GAUTAM_EYE_CHOROID_SCLERA_ACTIVATED_T_CELLS	0.00419533	0.0129674	0.441159	1.57568	24	117		Up-regulated
GAUTAM_EYE_CORNEA_CONJUNCTIVAL_CELLS	0.0040865	0.0127948	0.446783	1.56496	23	103		Up-regulated
TRAVAGLINI_LUNG_PROLIFERATING_NK_T_CELL	0.00853556	0.0232715	0.421284	1.51603	50	124		Up-regulated
DESCARTES_FETAL_KIDNEY_MEGAKARYOCYTES	0.0111615	0.0286728	0.44068	1.50287	63	87		Up-regulated
LAKE_ADULT_KIDNEY_C13_THICK_ASCENDING_LIMB	0.0094181	0.0250361	0.420667	1.50034	55	116		Up-regulated
DESCARTES_FETAL_LIVER_HEPATOBLASTS	0.00409642	0.0127948	0.375339	1.45519	25	230		Up-regulated
LAKE_ADULT_KIDNEY_C14_DISTAL_CONVOLUTED_TUBULE	0.00789813	0.021992	0.382003	1.45071	48	192		Up-regulated
MANNO_MIDBRAIN_NEUROTYPES_HNBML1	0.0154631	0.0366711	0.354535	1.3675	96	224		Up-regulated
DESCARTES_FETAL_CEREBRUM_MEGAKARYOCYTES	0.013291	0.03283	0.334919	1.34076	87	313		Up-regulated
HU_FETAL_RETINA_RGC	0.00880121	0.0236609	-0.299085	-1.28783	28	361		Down-regulated
MANNO_MIDBRAIN_NEUROTYPES_HDA2	0.00636171	0.0182033	-0.307097	-1.31772	20	349		Down-regulated
MANNO_MIDBRAIN_NEUROTYPES_HOPC	0.00400802	0.0126592	-0.326004	-1.36699	13	277		Down-regulated
ZHONG_PFC_C3_MICROGLIA	0.0021479	0.00721794	-0.319596	-1.38413	6	385		Down-regulated
DESCARTES_FETAL_LUNG_CSH1_CSH2_POSITIVE_CELLS	0.00780437	0.0218977	-0.347819	-1.39087	29	182		Down-regulated
ZHONG_PFC_MAJOR_TYPES_ASTROCYTES	0.00144342	0.00487892	-0.335919	-1.41105	4	282		Down-regulated
DESCARTES_FETAL_LUNG_SQUAMOUS_EPITHELIAL_CELLS	0.00486431	0.0143448	-0.357055	-1.42285	18	174		Down-regulated
VANGURP_PANCREATIC_BETA_CELL	0.0175272	0.0406857	-0.393462	-1.43404	73	91		Down-regulated
MANNO_MIDBRAIN_NEUROTYPES_HSERT	0.00117959	0.00408266	-0.339315	-1.4393	3	311		Down-regulated
GAUTAM_EYE_IRIS_CILIARY_BODY_SMOOTH_MUSCLE_CELLS	0.00138773	0.00471829	-0.347138	-1.44093	4	252		Down-regulated
MANNO_MIDBRAIN_NEUROTYPES_HRGL2B	0.00121139	0.00416326	-0.339957	-1.46392	3	360		Down-regulated
DESCARTES_MAIN_FETAL_SATB2_LRRC7_POSITIVE_CELLS	0.0219501	0.0493664	-0.440287	-1.48041	94	59		Down-regulated
FAN_OVARY_CL3_MATURE_CUMULUS_GRANULOSA_CELL_1	0.000273748	0.00124636	-0.3725	-1.53203	0	232		Down-regulated
DESCARTES_FETAL_STOMACH_SQUAMOUS_EPITHELIAL_CELLS	0.0111898	0.0286728	-0.467164	-1.55493	48	55		Down-regulated
ZHONG_PFC_C8_UNKNOWN_NEUROD2_POS_INTERNEURON	0.00808127	0.0223492	-0.461649	-1.58823	34	66		Down-regulated
AIZARANI_LIVER_C9_LSECS_1	0.000287191	0.00124636	-0.376921	-1.58949	0	292		Down-regulated
DESCARTES_FETAL_LIVER_MESOTHELIAL_CELLS	0.000273523	0.00124636	-0.387603	-1.59115	0	229		Down-regulated
LAKE_ADULT_KIDNEY_C2_PODOCYTES	0.00053135	0.0020623	-0.394777	-1.5932	1	197		Down-regulated
TRAVAGLINI_LUNG_ALVEOLAR_EPITHELIAL_TYPE_1_CELL	0.000304044	0.00124636	-0.371091	-1.60416	0	378		Down-regulated
AIZARANI_LIVER_C29_MVECS_2	0.000294118	0.00124636	-0.380455	-1.61333	0	309		Down-regulated
GAUTAM_EYE_IRIS_CILIARY_BODY_MEG3_HIGH_FIBROBLASTS	0.00265636	0.00872374	-0.437422	-1.61526	10	100		Down-regulated
AIZARANI_LIVER_C20_LSECS_3	0.0002886	0.00124636	-0.384534	-1.61636	0	284		Down-regulated
GAUTAM_EYE_IRIS_CILIARY_BODY_CRYAA_HIGH_CILIARY_BODY_CELLS	0.00303313	0.00968591	-0.458161	-1.62544	12	78		Down-regulated
GAUTAM_EYE_CHOROID_SCLERA_FIBROBLASTS	0.00026295	0.00124636	-0.405501	-1.63142	0	191		Down-regulated
TRAVAGLINI_LUNG_CLASSICAL_MONOCYTE_CELL	0.000279096	0.00124636	-0.393808	-1.64181	0	261		Down-regulated
CUI_DEVELOPING_HEART_TRABECULAR_ATRIAL_CARDIOMYOCYTE	0.000512033	0.00202709	-0.418259	-1.66675	1	174		Down-regulated
AIZARANI_LIVER_C31_KUPFFER_CELLS_5	0.000974659	0.00345615	-0.450167	-1.68161	3	109		Down-regulated
TRAVAGLINI_LUNG_BASAL_CELL	0.000262123	0.00124636	-0.421458	-1.68929	0	186		Down-regulated
DESCARTES_MAIN_FETAL_SQUAMOUS_EPITHELIAL_CELLS	0.00093985	0.00335329	-0.474069	-1.70603	3	85		Down-regulated
DESCARTES_MAIN_FETAL_SATELLITE_CELLS	0.00461032	0.0136973	-0.562289	-1.71187	20	35		Down-regulated
LAKE_ADULT_KIDNEY_C26_MESANGIAL_CELLS	0.000255885	0.00124636	-0.435813	-1.73506	0	173		Down-regulated
BUSSLINGER_ESOPHAGEAL_QUIESCENT_BASAL_CELLS	0.000934361	0.00335329	-0.492375	-1.74179	3	77		Down-regulated
MENON_FETAL_KIDNEY_4_PODOCYTES	0.000264131	0.00124636	-0.432347	-1.74269	0	195		Down-regulated
CUI_DEVELOPING_HEART_VASCULAR_ENDOTHELIAL_CELL	0.00026178	0.00124636	-0.437393	-1.75233	0	185		Down-regulated
DESCARTES_FETAL_LIVER_MYELOID_CELLS	0.000256739	0.00124636	-0.450892	-1.79134	0	171		Down-regulated
CUI_DEVELOPING_HEART_CARDIAC_FIBROBLASTS	0.000693001	0.00256329	-0.519723	-1.80786	2	70		Down-regulated
DESCARTES_FETAL_HEART_MYELOID_CELLS	0.000243724	0.00124636	-0.486744	-1.82095	0	110		Down-regulated
DURANTE_ADULT_OLFACTORY_NEUROEPITHELIUM_OLFACTORY_ENSHEATHING_GLIA	0.000481116	0.00191783	-0.497015	-1.83161	1	98		Down-regulated
CUI_DEVELOPING_HEART_LEFT_VENTRICULAR_CARDIOMYOCYTE	0.00220507	0.00732489	-0.615841	-1.848	9	33		Down-regulated
FAN_OVARY_CL17_PUTATIVE_APOPTOTIC_SMOOTH_MUSCLE_CELL	0.000272183	0.00124636	-0.454476	-1.86354	0	227		Down-regulated
DESCARTES_FETAL_KIDNEY_MYELOID_CELLS	0.000253678	0.00124636	-0.474886	-1.86468	0	155		Down-regulated
HAY_BONE_MARROW_CD34_POS_MKP	0.000675676	0.00253598	-0.568117	-1.86563	2	51		Down-regulated
DESCARTES_FETAL_PLACENTA_MYELOID_CELLS	0.000250313	0.00124636	-0.485518	-1.87108	0	134		Down-regulated
AIZARANI_LIVER_C6_KUPFFER_CELLS_2	0.000268456	0.00124636	-0.458565	-1.87864	0	223		Down-regulated
DESCARTES_MAIN_FETAL_EXTRAVILLOUS_TROPHOBLASTS	0.000234907	0.00124636	-0.520089	-1.88452	0	88		Down-regulated
DESCARTES_MAIN_FETAL_MICROGLIA	0.000249563	0.00124636	-0.488671	-1.88599	0	135		Down-regulated
GAUTAM_EYE_IRIS_CILIARY_BODY_CILIARY_BODY_CELLS	0.000239292	0.00124636	-0.515466	-1.88661	0	94		Down-regulated
DURANTE_ADULT_OLFACTORY_NEUROEPITHELIUM_OLFACTORY_HORIZONTAL_BASAL_CELLS	0.000640752	0.00242062	-0.727171	-1.89311	2	18		Down-regulated
MENON_FETAL_KIDNEY_9_ENDOTHELIAL_CELLS	0.000240732	0.00124636	-0.512889	-1.89861	0	101		Down-regulated
DESCARTES_FETAL_MUSCLE_SMOOTH_MUSCLE_CELLS	0.000462321	0.0018557	-0.562341	-1.89895	1	60		Down-regulated
HU_FETAL_RETINA_RPE	0.000273973	0.00124636	-0.461267	-1.90253	0	237		Down-regulated
TRAVAGLINI_LUNG_AIRWAY_SMOOTH_MUSCLE_CELL	0.000253807	0.00124636	-0.485346	-1.90675	0	156		Down-regulated
DESCARTES_FETAL_PLACENTA_IGFBP1_DKK1_POSITIVE_CELLS	0.000234907	0.00124636	-0.527301	-1.91066	0	88		Down-regulated
TRAVAGLINI_LUNG_ALVEOLAR_FIBROBLAST_CELL	0.000252908	0.00124636	-0.489559	-1.92487	0	157		Down-regulated
TRAVAGLINI_LUNG_LYMPHATIC_CELL	0.000265887	0.00124636	-0.475662	-1.92715	0	203		Down-regulated
DESCARTES_FETAL_ADRENAL_MYELOID_CELLS	0.000251256	0.00124636	-0.491804	-1.92971	0	152		Down-regulated
CUI_DEVELOPING_HEART_C5_VALVAR_CELL	0.000262536	0.00124636	-0.481014	-1.93393	0	190		Down-regulated
GAUTAM_EYE_CORNEA_FIBROBLASTS	0.000254712	0.00124636	-0.49474	-1.95291	0	161		Down-regulated
MURARO_PANCREAS_ENDOTHELIAL_CELL	0.000303306	0.00124636	-0.456502	-1.96291	0	356		Down-regulated
DESCARTES_MAIN_FETAL_MYELOID_CELLS	0.000233318	0.00124636	-0.554283	-1.96645	0	78		Down-regulated
DESCARTES_FETAL_PLACENTA_EXTRAVILLOUS_TROPHOBLASTS	0.000219732	0.00124636	-0.629011	-1.97136	0	40		Down-regulated
GAO_ESOPHAGUS_25W_C4_FGFR1HIGH_EPITHELIAL_CELLS	0.000265252	0.00124636	-0.488834	-1.97649	0	199		Down-regulated
DESCARTES_FETAL_INTESTINE_SMOOTH_MUSCLE_CELLS	0.00021925	0.00124636	-0.649805	-1.992	0	36		Down-regulated
DESCARTES_MAIN_FETAL_IGFBP1_DKK1_POSITIVE_CELLS	0.000249314	0.00124636	-0.522023	-1.99652	0	128		Down-regulated
FAN_OVARY_CL14_MATURE_SMOOTH_MUSCLE_CELL	0.000289519	0.00124636	-0.478365	-2.0208	0	297		Down-regulated
TRAVAGLINI_LUNG_MYOFIBROBLAST_CELL	0.000231267	0.00124636	-0.608853	-2.06269	0	61		Down-regulated
FAN_OVARY_CL5_HEALTHY_SELECTABLE_FOLLICLE_THECAL_CELL	0.000295247	0.00124636	-0.48991	-2.0776	0	312		Down-regulated
TRAVAGLINI_LUNG_VASCULAR_SMOOTH_MUSCLE_CELL	0.00023116	0.00124636	-0.615791	-2.07945	0	60		Down-regulated
DESCARTES_FETAL_STOMACH_STROMAL_CELLS	0.000220604	0.00124636	-0.678714	-2.11686	0	39		Down-regulated
TRAVAGLINI_LUNG_ADVENTITIAL_FIBROBLAST_CELL	0.000287356	0.00124636	-0.511266	-2.15306	0	288		Down-regulated
DESCARTES_FETAL_ADRENAL_STROMAL_CELLS	0.000243665	0.00124636	-0.585366	-2.17829	0	106		Down-regulated
TRAVAGLINI_LUNG_IGSF21_DENDRITIC_CELL	0.000224065	0.00124636	-0.684102	-2.18522	0	45		Down-regulated
DESCARTES_FETAL_MUSCLE_STROMAL_CELLS	0.000230044	0.00124636	-0.652003	-2.1862	0	58		Down-regulated
DESCARTES_FETAL_LIVER_STELLATE_CELLS	0.000240906	0.00124636	-0.593626	-2.20001	0	102		Down-regulated
FAN_EMBRYONIC_CTX_BIG_GROUPS_BRAIN_ENDOTHELIAL	0.00030248	0.00124636	-0.51198	-2.20286	0	358		Down-regulated
DESCARTES_FETAL_KIDNEY_STROMAL_CELLS	0.000240732	0.00124636	-0.600831	-2.21495	0	99		Down-regulated
CUI_DEVELOPING_HEART_SMOOTH_MUSCLE_CELL	0.000223864	0.00124636	-0.711033	-2.28634	0	46		Down-regulated
DURANTE_ADULT_OLFACTORY_NEUROEPITHELIUM_VASCULAR_SMOOTH_MUSCLE_CELLS	0.000234907	0.00124636	-0.634842	-2.30033	0	88		Down-regulated
TRAVAGLINI_LUNG_MACROPHAGE_CELL	0.000265675	0.00124636	-0.583698	-2.35563	0	197		Down-regulated
RUBENSTEIN_SKELETAL_MUSCLE_FAP_CELLS	0.000256016	0.00124636	-0.597175	-2.37973	0	174		Down-regulated
FAN_OVARY_CL6_PUTATIVE_EARLY_ATRETIC_FOLLICLE_THECAL_CELL_2	0.00028885	0.00124636	-0.564464	-2.38422	0	296		Down-regulated
RUBENSTEIN_SKELETAL_MUSCLE_FBN1_FAP_CELLS	0.000286287	0.00124636	-0.57627	-2.4164	0	277		Down-regulated
CUI_DEVELOPING_HEART_COMPACT_VENTRICULAR_CARDIOMYOCYTE	0.000228363	0.00124636	-0.726864	-2.41933	0	55		Down-regulated
MENON_FETAL_KIDNEY_3_STROMAL_CELLS	0.000233318	0.00124636	-0.717179	-2.54437	0	78		Down-regulated
GAO_LARGE_INTESTINE_24W_C1_DCLK1POS_PROGENITOR	0.000240442	0.00124636	-0.711492	-2.61644	0	97		Down-regulated
DURANTE_ADULT_OLFACTORY_NEUROEPITHELIUM_FIBROBLASTS_STROMAL_CELLS	0.000232992	0.00124636	-0.734607	-2.62113	0	80		Down-regulated
AIZARANI_LIVER_C33_STELLATE_CELLS_2	0.000247831	0.00124636	-0.692103	-2.6282	0	123		Down-regulated
AIZARANI_LIVER_C21_STELLATE_CELLS_1	0.000263296	0.00124636	-0.656578	-2.64257	0	192		Down-regulated
DESCARTES_FETAL_EYE_STROMAL_CELLS	0.000233318	0.00124636	-0.757948	-2.68901	0	78		Down-regulated
FAN_EMBRYONIC_CTX_BRAIN_ENDOTHELIAL_2	0.000286779	0.00124636	-0.638724	-2.69341	0	291		Down-regulated
HU_FETAL_RETINA_FIBROBLAST	0.000303951	0.00124636	-0.624549	-2.69438	0	370		Down-regulated
DESCARTES_FETAL_THYMUS_STROMAL_CELLS	0.00025025	0.00124636	-0.72264	-2.77949	0	132		Down-regulated
CUI_DEVELOPING_HEART_C3_FIBROBLAST_LIKE_CELL	0.000246184	0.00124636	-0.771018	-2.90203	0	115		Down-regulated

## Sheet: Tx100 igG DGEA
logFC	AveExpr	t	P.Value	adj.P.Val	B	coef	gene_id
-1.11434	1.21565	-7.33139	6.50312e-12	5.86339e-08	16.3359	low_igG - high_igG	MEI1
-1.15284	2.33809	-7.31183	7.28462e-12	5.86339e-08	16.4898	low_igG - high_igG	LAX1
-1.578	0.504856	-7.22598	1.19668e-11	6.42136e-08	15.614	low_igG - high_igG	CD19
-1.61687	2.77508	-7.1429	1.92873e-11	7.38758e-08	15.6081	low_igG - high_igG	FCRL5
-1.62536	2.11402	-7.11255	2.29456e-11	7.38758e-08	15.3804	low_igG - high_igG	CD79A
-1.35737	-0.34867	-7.03994	3.47054e-11	9.31146e-08	14.2745	low_igG - high_igG	IFNG-AS1
-0.795282	4.18283	-7.00899	4.13715e-11	9.51426e-08	14.8977	low_igG - high_igG	CYTIP
-0.878587	2.57136	-6.93526	6.276e-11	1.26289e-07	14.4652	low_igG - high_igG	SP140
-1.09839	3.67966	-6.85879	9.64479e-11	1.64968e-07	14.0884	low_igG - high_igG	IRF4
-1.22067	1.13992	-6.84796	1.02477e-10	1.64968e-07	13.7631	low_igG - high_igG	NUGGC
-0.898125	4.95705	-6.75224	1.74716e-10	2.36671e-07	13.4902	low_igG - high_igG	PIM2
-1.05542	5.5348	-6.74033	1.86657e-10	2.36671e-07	13.4161	low_igG - high_igG	TENT5C
-1.52489	2.20428	-6.73606	1.91125e-10	2.36671e-07	13.3911	low_igG - high_igG	FAM30A
-0.907779	1.56835	-6.67468	2.68359e-10	3.08575e-07	12.9684	low_igG - high_igG	LY9
-1.15323	1.94722	-6.63223	3.39005e-10	3.63821e-07	12.8117	low_igG - high_igG	CD27
-1.49055	0.0308509	-6.46294	8.53383e-10	8.5861e-07	11.5693	low_igG - high_igG	FCRL2
-1.29988	3.09899	-6.44462	9.4224e-10	8.92246e-07	11.9086	low_igG - high_igG	POU2AF1
-0.802732	2.62445	-6.37465	1.37343e-09	1.21922e-06	11.5377	low_igG - high_igG	RHOH
-0.581178	3.23069	-6.35651	1.51374e-09	1.21922e-06	11.4555	low_igG - high_igG	ICAM3
-0.725274	4.38945	-6.35638	1.51475e-09	1.21922e-06	11.4241	low_igG - high_igG	KLHL6
-0.905278	2.12378	-6.34569	1.60401e-09	1.22959e-06	11.3778	low_igG - high_igG	P2RY10
-0.947822	1.71339	-6.31766	1.86335e-09	1.36346e-06	11.1762	low_igG - high_igG	ZBP1
-1.4402	0.363472	-6.30561	1.98707e-09	1.39078e-06	10.8919	low_igG - high_igG	FCRLA
-1.18496	0.871864	-6.28733	2.19031e-09	1.46915e-06	10.8991	low_igG - high_igG	CD79B
-1.33771	2.62272	-6.27937	2.28507e-09	1.4714e-06	11.0572	low_igG - high_igG	ANKRD36BP2
-0.972274	4.15861	-6.26936	2.4099e-09	1.4921e-06	10.9901	low_igG - high_igG	SLAMF7
-0.857857	2.2495	-6.22746	3.00949e-09	1.79432e-06	10.7857	low_igG - high_igG	P2RY8
-0.91616	0.484447	-6.19407	3.59003e-09	2.02889e-06	10.2627	low_igG - high_igG	NCF1B
-0.928602	0.777945	-6.19067	3.65498e-09	2.02889e-06	10.4155	low_igG - high_igG	P2RX1
-1.62184	-0.154747	-6.18217	3.82236e-09	2.05108e-06	10.2118	low_igG - high_igG	FCRL1
-0.939071	1.92922	-6.1271	5.10496e-09	2.65096e-06	10.2692	low_igG - high_igG	CPNE5
-1.50117	2.96446	-6.07413	6.73245e-09	3.38684e-06	10.0376	low_igG - high_igG	MZB1
-0.795195	3.70565	-6.05562	7.41348e-09	3.61643e-06	9.91956	low_igG - high_igG	PPP1R16B
-1.5946	2.29878	-5.80032	2.74726e-08	1.30075e-05	8.70637	low_igG - high_igG	MS4A1
-0.679452	2.79168	-5.79205	2.86466e-08	1.31758e-05	8.66502	low_igG - high_igG	ARHGAP15
-0.664495	2.76197	-5.72799	3.95562e-08	1.76882e-05	8.36213	low_igG - high_igG	MAP4K1
-1.63761	6.61921	-5.70332	4.47611e-08	1.94747e-05	8.12993	low_igG - high_igG	IGLL5
-0.724854	1.92312	-5.69605	4.64204e-08	1.96652e-05	8.20302	low_igG - high_igG	HLA-DOB
-0.675763	2.77741	-5.68049	5.01728e-08	2.07098e-05	8.13681	low_igG - high_igG	POU2F2
-0.694949	3.20011	-5.66842	5.3285e-08	2.14445e-05	8.06678	low_igG - high_igG	ACAP1
-0.546558	4.68424	-5.66162	5.51233e-08	2.16433e-05	7.95541	low_igG - high_igG	PLCG2
-1.16237	2.38101	-5.65281	5.75949e-08	2.20753e-05	8.00952	low_igG - high_igG	DERL3
-0.413325	5.4531	-5.5081	1.17609e-07	4.34e-05	7.20328	low_igG - high_igG	SMAP2
-0.861128	1.215	-5.50635	1.18623e-07	4.34e-05	7.28431	low_igG - high_igG	ADGRG5
-0.521239	6.31509	-5.49389	1.2607e-07	4.50697e-05	7.12944	low_igG - high_igG	TP53INP1
-0.607144	4.13541	-5.48952	1.28787e-07	4.50697e-05	7.17384	low_igG - high_igG	PIK3CG
-0.880343	-0.210067	-5.47709	1.36831e-07	4.68662e-05	6.96212	low_igG - high_igG	STAP1
-0.559067	4.20802	-5.47154	1.40584e-07	4.71485e-05	7.08516	low_igG - high_igG	EVI2B
-0.59531	3.34726	-5.45719	1.50751e-07	4.95264e-05	7.07641	low_igG - high_igG	SAMSN1
-1.39145	1.57463	-5.42829	1.73443e-07	5.58417e-05	6.94734	low_igG - high_igG	PLA2G2D
-0.690019	3.94336	-5.4198	1.8072e-07	5.70437e-05	6.85991	low_igG - high_igG	PRKCB
-1.26952	-0.113466	-5.40798	1.91349e-07	5.92372e-05	6.71049	low_igG - high_igG	BLK
-1.31424	5.98805	-5.39293	2.05772e-07	6.25004e-05	6.66929	low_igG - high_igG	JCHAIN
-0.760397	2.63666	-5.38651	2.1224e-07	6.32711e-05	6.77243	low_igG - high_igG	BANK1
-0.707871	1.96122	-5.37746	2.21687e-07	6.40151e-05	6.74363	low_igG - high_igG	SEPTIN1
-0.734469	2.10048	-5.37653	2.22689e-07	6.40151e-05	6.74035	low_igG - high_igG	C16orf54
-0.703374	3.09654	-5.36684	2.33314e-07	6.49685e-05	6.66435	low_igG - high_igG	PARP15
-1.1419	0.136702	-5.36616	2.34077e-07	6.49685e-05	6.47211	low_igG - high_igG	GPR15
-0.573793	1.76898	-5.35266	2.49752e-07	6.81442e-05	6.61284	low_igG - high_igG	EAF2
-0.614059	4.00717	-5.34703	2.56581e-07	6.88407e-05	6.52391	low_igG - high_igG	BMS1P20
-0.768562	2.04676	-5.34185	2.6304e-07	6.94168e-05	6.58448	low_igG - high_igG	CCR7
-0.986392	1.12592	-5.31668	2.96701e-07	7.70369e-05	6.4398	low_igG - high_igG	FCRL3
-1.18747	-0.348355	-5.30612	3.12034e-07	7.97321e-05	6.19197	low_igG - high_igG	TNFRSF17
-0.713854	3.04486	-5.27067	3.69376e-07	9.29096e-05	6.22755	low_igG - high_igG	ITK
-0.934285	1.25478	-5.20099	5.13458e-07	0.000127164	5.95045	low_igG - high_igG	TLR10
-0.626792	2.21397	-5.18073	5.64727e-07	0.000137742	5.87095	low_igG - high_igG	ZC3H12D
-0.967254	-0.647313	-5.15796	6.28318e-07	0.000149012	5.46704	low_igG - high_igG	LOC283710
-0.378015	6.22995	-5.15758	6.29445e-07	0.000149012	5.58863	low_igG - high_igG	HERPUD1
-0.520629	2.87442	-5.13184	7.09822e-07	0.000162019	5.63784	low_igG - high_igG	WAS
-0.574104	3.25737	-5.12982	7.16549e-07	0.000162019	5.59937	low_igG - high_igG	PTPN7
-0.72145	1.02287	-5.12875	7.2011e-07	0.000162019	5.61616	low_igG - high_igG	ABCD2
-0.902015	1.7828	-5.12741	7.24646e-07	0.000162019	5.63942	low_igG - high_igG	CD22
-0.390275	1.89651	-5.1224	7.41739e-07	0.000162859	5.61482	low_igG - high_igG	PAOX
-0.990579	2.14883	-5.12041	7.48637e-07	0.000162859	5.60986	low_igG - high_igG	AIM2
-0.657932	4.41122	-5.10887	7.89909e-07	0.000169546	5.42166	low_igG - high_igG	GVINP1
-0.600301	4.99894	-5.09409	8.46023e-07	0.000179087	5.32812	low_igG - high_igG	WDFY4
-0.641442	3.80374	-5.09141	8.5661e-07	0.000179087	5.37921	low_igG - high_igG	RIPOR2
-0.585825	3.09799	-5.08034	9.01695e-07	0.000186096	5.37465	low_igG - high_igG	HSH2D
-1.81441	-0.262771	-5.07031	9.44531e-07	0.000192469	5.21772	low_igG - high_igG	ELK2AP
-0.844417	3.9114	-5.05384	1.01915e-06	0.000203245	5.20489	low_igG - high_igG	IGF1
-0.795369	0.833486	-5.05309	1.02266e-06	0.000203245	5.30063	low_igG - high_igG	BTLA
-0.779989	2.33073	-5.01716	1.20648e-06	0.000235479	5.16209	low_igG - high_igG	TIGIT
-0.587926	4.52043	-5.01579	1.21411e-06	0.000235479	5.00683	low_igG - high_igG	IKZF1
-0.659084	-0.440531	-4.99895	1.31155e-06	0.000251349	4.82279	low_igG - high_igG	TRIM69
-0.834405	1.12194	-4.99573	1.33101e-06	0.000252078	5.05575	low_igG - high_igG	SH2D1A
-1.24043	-0.895266	-4.98991	1.36691e-06	0.000255866	4.75438	low_igG - high_igG	JSRP1
-0.472783	3.94883	-4.97166	1.48566e-06	0.000274899	4.86554	low_igG - high_igG	ARHGAP25
-0.561417	4.53158	-4.96617	1.52331e-06	0.000278662	4.7961	low_igG - high_igG	CSF2RB
-0.775243	0.276081	-4.92914	1.80252e-06	0.000326033	4.71246	low_igG - high_igG	CLNK
-0.899045	1.52807	-4.92363	1.84812e-06	0.000327514	4.76492	low_igG - high_igG	MEDAG
-0.554726	3.81995	-4.92324	1.8514e-06	0.000327514	4.65501	low_igG - high_igG	TAGAP
-0.644884	0.692215	-4.91973	1.88105e-06	0.000329142	4.70541	low_igG - high_igG	TRG-AS1
-0.797816	3.22	-4.91647	1.90893e-06	0.000329255	4.67372	low_igG - high_igG	SELL
-0.521573	4.24622	-4.9149	1.92259e-06	0.000329255	4.58846	low_igG - high_igG	TMC8
-0.704655	2.42385	-4.90543	2.00669e-06	0.000340039	4.67793	low_igG - high_igG	SLAMF6
-0.504264	2.72417	-4.90106	2.04669e-06	0.000343204	4.65163	low_igG - high_igG	BLNK
-0.542428	4.08221	-4.86505	2.40693e-06	0.000399452	4.39188	low_igG - high_igG	CCDC88B
-0.62979	5.49496	-4.85752	2.48967e-06	0.000408967	4.28595	low_igG - high_igG	IKZF3
-0.547441	2.98957	-4.85423	2.52667e-06	0.000410853	4.42796	low_igG - high_igG	RASAL3
-0.46706	3.49108	-4.84735	2.60578e-06	0.000417575	4.36325	low_igG - high_igG	FGD3
-0.566459	1.14327	-4.84615	2.6199e-06	0.000417575	4.44221	low_igG - high_igG	S1PR4
-0.622298	0.535642	-4.83898	2.70525e-06	0.00042637	4.37541	low_igG - high_igG	TLR9
-0.682164	2.11043	-4.83711	2.72805e-06	0.00042637	4.39961	low_igG - high_igG	CCR4
-0.692826	3.92262	-4.83229	2.78744e-06	0.000431464	4.23868	low_igG - high_igG	KCNA3
-0.6888	1.37012	-4.82346	2.89961e-06	0.000444552	4.35015	low_igG - high_igG	CD7
-0.677175	0.984307	-4.81565	3.00244e-06	0.000453476	4.3201	low_igG - high_igG	SCML4
-0.706827	2.64907	-4.81477	3.01416e-06	0.000453476	4.29179	low_igG - high_igG	CD180
-0.501275	3.30157	-4.80464	3.15336e-06	0.000470025	4.20043	low_igG - high_igG	BIN2
-0.471088	3.69363	-4.79717	3.25983e-06	0.000481439	4.13367	low_igG - high_igG	PIK3R5
-0.586097	3.16235	-4.78153	3.49431e-06	0.000511376	4.10856	low_igG - high_igG	CD96
-0.511151	4.51854	-4.77339	3.62279e-06	0.000525402	3.96506	low_igG - high_igG	IL16
-0.28043	5.28447	-4.76443	3.76938e-06	0.000541781	3.89729	low_igG - high_igG	FBXW7
-0.424784	3.69656	-4.74688	4.07338e-06	0.000580295	3.92348	low_igG - high_igG	LPXN
-0.469558	4.76278	-4.73497	4.29299e-06	0.000606216	3.79989	low_igG - high_igG	THEMIS2
-0.456041	2.73722	-4.73203	4.34898e-06	0.000606299	3.93605	low_igG - high_igG	GOLGA8N
-0.427745	4.51859	-4.73099	4.36891e-06	0.000606299	3.79451	low_igG - high_igG	PIK3CD
-0.330158	4.01453	-4.71941	4.59729e-06	0.000627763	3.79204	low_igG - high_igG	ARID5A
-0.516688	5.29559	-4.7192	4.60156e-06	0.000627763	3.71171	low_igG - high_igG	PRDM1
-0.550456	2.28984	-4.6993	5.02128e-06	0.000679265	3.82785	low_igG - high_igG	TBC1D10C
-0.788916	3.66453	-4.6916	5.19363e-06	0.000696725	3.70886	low_igG - high_igG	CD38
-0.701167	2.22478	-4.68657	5.30914e-06	0.000706327	3.77242	low_igG - high_igG	FCMR
-0.661333	2.42771	-4.68469	5.35295e-06	0.000706327	3.75658	low_igG - high_igG	GPR174
-0.626501	2.44034	-4.67796	5.5126e-06	0.000721478	3.73214	low_igG - high_igG	ZAP70
-0.417847	4.80389	-4.67239	5.64836e-06	0.000733285	3.52953	low_igG - high_igG	CASP10
-0.786727	0.414992	-4.66836	5.74848e-06	0.000740312	3.69567	low_igG - high_igG	TRAT1
-0.573445	3.37411	-4.63677	6.59543e-06	0.000842645	3.49158	low_igG - high_igG	CD37
-0.473068	3.13259	-4.63484	6.65085e-06	0.000843034	3.51419	low_igG - high_igG	NCF4
-0.486734	4.20603	-4.55734	9.29022e-06	0.00116839	3.10003	low_igG - high_igG	CCDC69
0.23399	6.59757	4.54823	9.65952e-06	0.00119713	2.98556	low_igG - high_igG	LARS1
-0.609791	2.6762	-4.54743	9.69273e-06	0.00119713	3.19982	low_igG - high_igG	LRMP
-0.531487	1.60665	-4.54625	9.7418e-06	0.00119713	3.24764	low_igG - high_igG	CD200R1
0.268306	5.77618	4.54027	9.99421e-06	0.00121884	2.96198	low_igG - high_igG	GTF3C4
-0.89341	2.15409	-4.526	1.0622e-05	0.00127197	3.11958	low_igG - high_igG	DPT
-0.663715	-0.100352	-4.52595	1.06246e-05	0.00127197	3.11526	low_igG - high_igG	FLT3
-0.629982	2.10763	-4.52501	1.06669e-05	0.00127197	3.14779	low_igG - high_igG	NCF1
-0.573228	1.14373	-4.50097	1.18162e-05	0.00139866	3.07181	low_igG - high_igG	LOC100130872
-0.569759	2.87882	-4.49143	1.23042e-05	0.00144579	2.97805	low_igG - high_igG	LILRB1
-0.545868	2.99043	-4.48722	1.25257e-05	0.00146115	2.8996	low_igG - high_igG	IPCEF1
-0.844398	1.19042	-4.48306	1.27488e-05	0.00147647	3.00279	low_igG - high_igG	GZMK
-0.463988	5.84085	-4.47793	1.30285e-05	0.00149809	2.70989	low_igG - high_igG	DOCK8
0.181529	3.65765	4.47204	1.33573e-05	0.001525	2.80868	low_igG - high_igG	NME6
-0.471848	3.56212	-4.46878	1.35424e-05	0.00153525	2.78954	low_igG - high_igG	NLRC3
-0.480029	4.86416	-4.46426	1.38037e-05	0.00155393	2.6864	low_igG - high_igG	JAK3
-0.511199	3.94412	-4.46188	1.3943e-05	0.00155871	2.74282	low_igG - high_igG	RCSD1
-0.687935	1.08144	-4.45951	1.4083e-05	0.0015635	2.90978	low_igG - high_igG	PDCD1
-0.69491	1.32602	-4.45359	1.44389e-05	0.00159204	2.88678	low_igG - high_igG	LINC00861
-0.58747	6.39401	-4.4519	1.45419e-05	0.00159249	2.60384	low_igG - high_igG	PTPRC
-0.546314	2.48224	-4.43078	1.58931e-05	0.0017287	2.74271	low_igG - high_igG	TRAF3IP3
-0.458308	6.1665	-4.41325	1.71055e-05	0.00184005	2.44649	low_igG - high_igG	BTG2
-0.666966	1.69099	-4.41269	1.71455e-05	0.00184005	2.7281	low_igG - high_igG	SLAMF1
-0.457955	4.7019	-4.40881	1.74267e-05	0.00185785	2.47394	low_igG - high_igG	CORO1A
-0.536095	3.14762	-4.40056	1.80377e-05	0.00191033	2.58356	low_igG - high_igG	ITGB7
-0.486172	3.31167	-4.39681	1.83226e-05	0.00192782	2.54992	low_igG - high_igG	ARHGAP9
-0.511509	4.93587	-4.37898	1.97368e-05	0.00205431	2.34767	low_igG - high_igG	IL10RA
-0.648421	1.0618	-4.37845	1.978e-05	0.00205431	2.60354	low_igG - high_igG	CBFA2T3
-0.928618	1.83488	-4.3748	2.00831e-05	0.00206753	2.54007	low_igG - high_igG	CCL19
-0.610803	1.04997	-4.37344	2.01967e-05	0.00206753	2.5847	low_igG - high_igG	NCF1C
-0.736114	-0.298414	-4.37231	2.02926e-05	0.00206753	2.51064	low_igG - high_igG	ANKRD20A5P
-0.580089	0.00178405	-4.36852	2.06147e-05	0.00208714	2.51643	low_igG - high_igG	YPEL4
-1.08329	3.265	-4.36322	2.10734e-05	0.00212025	2.4649	low_igG - high_igG	CXCL1
0.302618	4.86992	4.34807	2.244e-05	0.00224372	2.2541	low_igG - high_igG	PRPF4
-0.549842	4.8557	-4.34303	2.2913e-05	0.00227688	2.20015	low_igG - high_igG	CFI
-0.645399	1.2456	-4.32314	2.48751e-05	0.00245668	2.39603	low_igG - high_igG	ICOS
-0.442273	7.69019	-4.31042	2.62135e-05	0.0025621	2.05775	low_igG - high_igG	XBP1
-0.482208	3.77329	-4.30998	2.62608e-05	0.0025621	2.16038	low_igG - high_igG	SASH3
-0.45689	3.65346	-4.30734	2.65473e-05	0.00257445	2.18768	low_igG - high_igG	ISG20
-0.755097	3.29565	-4.29565	2.78543e-05	0.00268502	2.12267	low_igG - high_igG	PTGDS
-0.653379	0.156559	-4.28769	2.87788e-05	0.00275763	2.24358	low_igG - high_igG	SIT1
-0.713652	2.42852	-4.28253	2.93937e-05	0.00279988	2.18798	low_igG - high_igG	SLC38A5
-0.47254	2.97561	-4.28043	2.96471e-05	0.0028074	2.13074	low_igG - high_igG	BTK
-0.515325	1.88204	-4.27835	2.99011e-05	0.0028149	2.2147	low_igG - high_igG	GFI1
-0.423003	3.25075	-4.27662	3.01131e-05	0.00281838	2.10127	low_igG - high_igG	LXN
-0.825544	0.428107	-4.27286	3.05801e-05	0.00284554	2.19844	low_igG - high_igG	TIFAB
-0.901337	1.05435	-4.25706	3.26185e-05	0.00301777	2.14926	low_igG - high_igG	SPIB
-0.522226	3.60164	-4.25418	3.30035e-05	0.00303594	1.95866	low_igG - high_igG	IL2RG
-0.550698	5.37684	-4.24732	3.39381e-05	0.00310418	1.81677	low_igG - high_igG	ADA2
-0.507943	4.6922	-4.23917	3.50821e-05	0.00319069	1.82316	low_igG - high_igG	PLEK
-0.524612	6.28736	-4.23723	3.53606e-05	0.00319795	1.76329	low_igG - high_igG	ST6GAL1
-0.556562	2.22203	-4.23523	3.5649e-05	0.00320602	2.02088	low_igG - high_igG	INSYN2B
-0.447413	2.84208	-4.22607	3.69995e-05	0.00330899	1.92737	low_igG - high_igG	CAMK4
-0.689796	0.587918	-4.21903	3.80707e-05	0.00338598	2.01381	low_igG - high_igG	LINC00926
-0.283335	5.9561	-4.21216	3.91443e-05	0.00346233	1.66715	low_igG - high_igG	UBE2J1
-0.69532	4.16065	-4.20625	4.00912e-05	0.00351944	1.72336	low_igG - high_igG	LINC01279
-0.399721	4.61296	-4.20541	4.02272e-05	0.00351944	1.689	low_igG - high_igG	ARHGAP4
-0.469121	2.9367	-4.20271	4.06687e-05	0.00353884	1.83871	low_igG - high_igG	SNX20
-0.625798	2.33134	-4.18342	4.39576e-05	0.00380446	1.81243	low_igG - high_igG	ZNF831
-0.395269	3.34467	-4.17992	4.45821e-05	0.00383787	1.70759	low_igG - high_igG	FKBP11
-0.510206	1.98151	-4.1783	4.48733e-05	0.00384239	1.82306	low_igG - high_igG	PRKCQ
-0.638005	4.17346	-4.17653	4.51939e-05	0.00384937	1.62708	low_igG - high_igG	CSF3R
-0.546567	1.19549	-4.1685	4.66741e-05	0.00395453	1.82582	low_igG - high_igG	TESPA1
0.271053	3.13613	4.1646	4.74115e-05	0.00397482	1.70393	low_igG - high_igG	RRP9
-0.360713	2.58157	-4.16452	4.74272e-05	0.00397482	1.74189	low_igG - high_igG	IGFLR1
-0.547096	0.201897	-4.16333	4.76544e-05	0.00397482	1.80687	low_igG - high_igG	C11orf21
-0.621346	2.97781	-4.11539	5.77104e-05	0.00478877	1.51543	low_igG - high_igG	CD48
-0.467225	2.42659	-4.11231	5.84213e-05	0.00482291	1.53567	low_igG - high_igG	CD5
-0.338237	4.5435	-4.10711	5.96411e-05	0.00488585	1.32677	low_igG - high_igG	TNFRSF14
0.251507	5.48104	4.10648	5.97908e-05	0.00488585	1.27733	low_igG - high_igG	LIG3
-0.505707	2.69646	-4.10351	6.04981e-05	0.00491868	1.47954	low_igG - high_igG	CD6
-0.471148	3.09166	-4.09778	6.18906e-05	0.00500661	1.43191	low_igG - high_igG	APBB1IP
-0.553641	4.84968	-4.09261	6.31702e-05	0.00508457	1.25205	low_igG - high_igG	ATP2A3
-0.607162	1.28949	-4.0879	6.43602e-05	0.00515458	1.53295	low_igG - high_igG	PYHIN1
-0.376385	4.64613	-4.07964	6.64959e-05	0.00529926	1.22002	low_igG - high_igG	ARHGAP30
-0.669634	-0.664417	-4.07349	6.81321e-05	0.00540291	1.41977	low_igG - high_igG	ZNF80
-0.49217	1.50735	-4.06606	7.01565e-05	0.00553617	1.44712	low_igG - high_igG	PVRIG
-0.491488	1.89468	-4.0587	7.22222e-05	0.00567138	1.3734	low_igG - high_igG	CELF2-AS1
-0.636223	0.27874	-4.04798	7.53308e-05	0.00588677	1.39672	low_igG - high_igG	BHLHE22
-0.52139	4.71848	-4.04567	7.60163e-05	0.00591164	1.08534	low_igG - high_igG	ITGAL
-0.813438	3.30171	-4.04245	7.69844e-05	0.00595814	1.20739	low_igG - high_igG	CCL21
-0.345066	3.94937	-4.04083	7.74758e-05	0.00596749	1.14586	low_igG - high_igG	MAP3K8
-0.49683	1.83996	-4.03638	7.88383e-05	0.00603175	1.33248	low_igG - high_igG	IL12RB1
-0.4261	4.69733	-4.03458	7.93979e-05	0.00603175	1.04867	low_igG - high_igG	INPP5D
-0.48198	1.56834	-4.03446	7.94341e-05	0.00603175	1.33595	low_igG - high_igG	SLA2
-0.670738	2.51762	-4.02922	8.10802e-05	0.00612391	1.24185	low_igG - high_igG	EGR3
-0.555116	1.82587	-4.02819	8.14086e-05	0.00612391	1.28827	low_igG - high_igG	CTLA4
-0.495851	1.20877	-4.02299	8.30818e-05	0.00619082	1.31282	low_igG - high_igG	MMP25
-0.539333	3.1429	-4.02286	8.3124e-05	0.00619082	1.14604	low_igG - high_igG	CD2
-0.594671	1.59569	-4.02185	8.34519e-05	0.00619082	1.29051	low_igG - high_igG	CD3D
-0.652484	2.29496	-4.0195	8.42239e-05	0.00619746	1.20355	low_igG - high_igG	CCDC141
-0.562457	0.90054	-4.01923	8.43114e-05	0.00619746	1.2956	low_igG - high_igG	CSDC2
-0.565012	0.217708	-4.00921	8.76754e-05	0.00639527	1.26236	low_igG - high_igG	TBX21
-0.712941	0.134487	-4.00885	8.77969e-05	0.00639527	1.24536	low_igG - high_igG	CLEC4E
-0.456815	1.73495	-3.99797	9.15988e-05	0.00664215	1.18866	low_igG - high_igG	KMO
-0.500026	2.29426	-3.99551	9.24819e-05	0.00667612	1.14223	low_igG - high_igG	GIMAP7
-0.450936	5.30917	-3.99407	9.30012e-05	0.00668363	0.878211	low_igG - high_igG	ADAM19
-0.873487	2.47801	-3.99092	9.41448e-05	0.00672545	1.1443	low_igG - high_igG	ADAMDEC1
-0.500323	0.911261	-3.99018	9.44187e-05	0.00672545	1.20232	low_igG - high_igG	FOXP3
-0.453975	4.4786	-3.9888	9.49237e-05	0.00672745	0.900914	low_igG - high_igG	SLA
-0.572156	1.82815	-3.98783	9.52825e-05	0.00672745	1.14227	low_igG - high_igG	PTCSC1
-0.516016	2.46199	-3.98533	9.62141e-05	0.00675763	1.09959	low_igG - high_igG	KLRD1
-0.49165	1.1651	-3.98443	9.65496e-05	0.00675763	1.15773	low_igG - high_igG	GNG7
-0.436584	3.76394	-3.9813	9.77312e-05	0.00681072	0.933016	low_igG - high_igG	FGD2
-0.456961	2.68371	-3.96744	0.000103124	0.00712469	1.00095	low_igG - high_igG	CD226
-0.57836	4.23322	-3.96626	0.000103596	0.00712469	0.826799	low_igG - high_igG	RARRES2
-0.687499	1.20176	-3.96557	0.00010387	0.00712469	1.11149	low_igG - high_igG	P2RX5
0.238977	5.18413	3.96523	0.000104007	0.00712469	0.769833	low_igG - high_igG	ZNF623
-0.507943	1.82776	-3.96041	0.000105964	0.00719911	1.06368	low_igG - high_igG	SPAG4
-0.537646	5.7455	-3.96035	0.000105988	0.00719911	0.733709	low_igG - high_igG	CXCR4
0.277497	3.72882	3.95291	0.000109079	0.00737792	0.856657	low_igG - high_igG	NLE1
-0.412486	4.3895	-3.94083	0.000114276	0.00769715	0.743163	low_igG - high_igG	LCP2
0.262504	2.76346	3.93874	0.000115202	0.00772717	0.901678	low_igG - high_igG	PRR3
-0.422434	2.36677	-3.93621	0.000116329	0.00777037	0.914232	low_igG - high_igG	TNFRSF14-AS1
-0.380438	5.6671	-3.93492	0.000116909	0.00777686	0.645884	low_igG - high_igG	PREX1
-0.536125	1.51378	-3.92324	0.000122273	0.00810022	0.93526	low_igG - high_igG	RASGRP2
-0.714207	-0.657435	-3.92044	0.000123593	0.00815408	0.940592	low_igG - high_igG	COL6A4P2
-0.402983	3.39833	-3.90953	0.000128868	0.00846744	0.721823	low_igG - high_igG	FGR
-0.337843	5.42244	-3.9043	0.000131473	0.00860346	0.544954	low_igG - high_igG	PTK2B
-0.396374	4.22389	-3.90314	0.00013206	0.00860688	0.607874	low_igG - high_igG	SFMBT2
-0.575956	0.88738	-3.89833	0.000134506	0.00873095	0.885369	low_igG - high_igG	CD8B
-0.723868	1.26641	-3.89647	0.000135466	0.00873289	0.844447	low_igG - high_igG	PKHD1L1
-0.473144	2.44782	-3.89522	0.000136112	0.00873289	0.769107	low_igG - high_igG	SCIMP
-0.364679	5.7028	-3.89512	0.000136163	0.00873289	0.499669	low_igG - high_igG	AKNA
-0.869336	1.82981	-3.89127	0.000138181	0.00880498	0.796085	low_igG - high_igG	PTPRCAP
-0.507033	4.27748	-3.88932	0.000139211	0.00880498	0.545402	low_igG - high_igG	ADAM28
-0.615052	0.685779	-3.88897	0.000139395	0.00880498	0.858231	low_igG - high_igG	SIRPG
-0.740243	3.2579	-3.88882	0.000139475	0.00880498	0.657748	low_igG - high_igG	IL33
0.320873	2.57277	3.88458	0.000141752	0.00891376	0.763324	low_igG - high_igG	NOP16
-0.316784	5.17906	-3.87526	0.00014687	0.00919963	0.447034	low_igG - high_igG	DENND3
-0.413443	3.82056	-3.87297	0.000148152	0.009244	0.543222	low_igG - high_igG	VAV1
-0.514438	5.43833	-3.86966	0.000150025	0.00926866	0.4255	low_igG - high_igG	FYB1
-0.234437	5.67302	-3.86943	0.000150159	0.00926866	0.408416	low_igG - high_igG	TXNDC11
-0.907285	-0.69326	-3.86834	0.000150783	0.00926866	0.770942	low_igG - high_igG	CNR2
-0.757365	0.0874324	-3.86807	0.000150937	0.00926866	0.756693	low_igG - high_igG	ADGRG3
0.218397	4.14148	3.86721	0.000151426	0.00926866	0.523277	low_igG - high_igG	EXOSC2
0.617962	1.17585	3.85978	0.000155755	0.00949754	0.738221	low_igG - high_igG	TNNI1
-0.505658	3.603	-3.85036	0.000161417	0.00980561	0.507705	low_igG - high_igG	IL2RB
0.197755	8.27707	3.84624	0.000163952	0.0099222	0.348012	low_igG - high_igG	CTNNA1
0.276098	3.51759	3.84213	0.000166516	0.0100396	0.503008	low_igG - high_igG	RTL8A
-0.575093	2.52397	-3.84072	0.000167405	0.0100435	0.600565	low_igG - high_igG	TNFRSF9
-0.459478	4.93211	-3.83976	0.000168016	0.0100435	0.339737	low_igG - high_igG	CD53
-0.448638	2.36854	-3.83907	0.000168452	0.0100435	0.576535	low_igG - high_igG	SLFN12L
0.261856	6.04055	3.83379	0.000171844	0.0102079	0.275759	low_igG - high_igG	AKAP1
-0.556995	0.513203	-3.82965	0.000174546	0.0103303	0.659805	low_igG - high_igG	IL18RAP
-1.5468	-0.18148	-3.82546	0.000177325	0.0104493	0.629489	low_igG - high_igG	ALOX15
-1.3813	0.0666249	-3.82466	0.000177855	0.0104493	0.631516	low_igG - high_igG	CXCL6
-0.545045	2.4113	-3.8232	0.000178838	0.0104688	0.523754	low_igG - high_igG	CD3E
-0.24074	4.61946	-3.82157	0.000179935	0.0104887	0.284181	low_igG - high_igG	CARD8
-0.483841	4.13046	-3.82077	0.000180481	0.0104887	0.309742	low_igG - high_igG	CMAHP
0.283606	2.83836	3.81873	0.000181869	0.0105314	0.502763	low_igG - high_igG	SAAL1
-0.544809	1.03905	-3.81254	0.000186154	0.0107353	0.587679	low_igG - high_igG	POM121L9P
-0.386236	4.40338	-3.81172	0.000186724	0.0107353	0.2782	low_igG - high_igG	MYO1F
-0.395053	4.18269	-3.81044	0.000187626	0.0107488	0.298119	low_igG - high_igG	FERMT3
-0.421574	5.48856	-3.80359	0.000192509	0.0109754	0.183724	low_igG - high_igG	DOCK2
-0.829899	1.64986	-3.80298	0.000192946	0.0109754	0.514838	low_igG - high_igG	DTHD1
0.233778	6.53418	3.79402	0.000199536	0.0113103	0.135423	low_igG - high_igG	SSRP1
-0.904527	2.90998	-3.79308	0.000200239	0.0113104	0.364382	low_igG - high_igG	CXCL13
-0.438181	5.27915	-3.78793	0.000204132	0.0114703	0.137451	low_igG - high_igG	ITGAX
0.214845	3.79291	3.78745	0.000204496	0.0114703	0.276501	low_igG - high_igG	RBMX2
0.190592	6.94637	3.78288	0.000208021	0.0116275	0.099059	low_igG - high_igG	SMARCC1
-0.41825	2.82378	-3.77278	0.000216005	0.012032	0.316857	low_igG - high_igG	DOK3
-0.360796	5.23527	-3.77103	0.000217422	0.0120692	0.0728521	low_igG - high_igG	ANKRD44
-0.218771	3.37947	-3.7699	0.000218339	0.0120784	0.237724	low_igG - high_igG	PPP3CC
-0.382144	2.45982	-3.76779	0.00022006	0.0121319	0.304675	low_igG - high_igG	CASS4
-0.423005	4.83211	-3.7591	0.000227285	0.0124875	0.055659	low_igG - high_igG	LSP1
-0.91341	-0.167131	-3.75704	0.000229032	0.0125407	0.422089	low_igG - high_igG	IL5RA
-0.509018	0.694432	-3.75335	0.000232191	0.0126705	0.404771	low_igG - high_igG	PATL2
0.21375	6.29708	3.74728	0.000237478	0.0129153	-0.0242315	low_igG - high_igG	FAM20B
-0.469633	4.89637	-3.74224	0.000241957	0.0131146	-0.00180053	low_igG - high_igG	AASS
-0.705253	2.3701	-3.74028	0.000243721	0.0131658	0.20639	low_igG - high_igG	CFAP54
-0.470033	3.04179	-3.73536	0.000248195	0.0133627	0.133517	low_igG - high_igG	GPR132
-0.479924	1.97802	-3.73376	0.000249672	0.0133974	0.250856	low_igG - high_igG	CARMIL2
-0.615795	-0.573561	-3.7242	0.00025865	0.013833	0.304645	low_igG - high_igG	MYH15
-0.550287	3.73719	-3.71197	0.00027057	0.0144226	0.00374133	low_igG - high_igG	CR1
-0.270295	3.41279	-3.71032	0.000272217	0.0144626	0.0387607	low_igG - high_igG	SETDB2-PHF11
-0.46106	-0.251945	-3.70743	0.000275123	0.0145262	0.257901	low_igG - high_igG	TSPOAP1-AS1
-0.47899	0.221427	-3.70734	0.00027522	0.0145262	0.261664	low_igG - high_igG	PTGDR
-0.558981	2.76707	-3.69775	0.000285088	0.0149979	0.0488616	low_igG - high_igG	FGF7
-0.407238	4.07115	-3.69662	0.000286275	0.0150113	-0.080353	low_igG - high_igG	CYTH4
-0.62334	2.70153	-3.69501	0.000287966	0.0150179	0.0539739	low_igG - high_igG	TPSAB1
0.199951	3.10147	3.69454	0.000288464	0.0150179	0.016396	low_igG - high_igG	DALRD3
0.208929	3.44621	3.69385	0.000289201	0.0150179	-0.0122336	low_igG - high_igG	AARSD1
-0.33448	4.86595	-3.69157	0.000291623	0.015095	-0.17035	low_igG - high_igG	VSIR
-0.573855	0.403763	-3.68729	0.000296236	0.0152052	0.192888	low_igG - high_igG	GAPT
-1.50601	4.30858	-3.68724	0.000296284	0.0152052	-0.143307	low_igG - high_igG	LTF
-0.630434	4.89422	-3.68697	0.000296586	0.0152052	-0.165276	low_igG - high_igG	GBP5
-1.06346	0.686556	-3.68376	0.000300086	0.0153358	0.182027	low_igG - high_igG	NOS2
-0.597861	1.33114	-3.67232	0.000312906	0.0159232	0.112129	low_igG - high_igG	VNN2
-0.47022	1.81998	-3.67175	0.000313557	0.0159232	0.0791729	low_igG - high_igG	TDRD6
0.172307	5.61647	3.66973	0.000315875	0.0159719	-0.275981	low_igG - high_igG	ELP1
-0.467801	1.65924	-3.66887	0.000316871	0.0159719	0.0767555	low_igG - high_igG	CD247
-0.969632	-0.104153	-3.66833	0.000317493	0.0159719	0.136907	low_igG - high_igG	NPIPB15
0.243477	2.52829	3.66445	0.000322018	0.0161491	-0.00211405	low_igG - high_igG	THAP9
-0.792517	0.253295	-3.66094	0.000326166	0.0163063	0.111554	low_igG - high_igG	STAB2
-0.278338	4.53501	-3.65869	0.00032885	0.0163896	-0.248674	low_igG - high_igG	APOBEC3C
-0.55465	1.57844	-3.65595	0.000332145	0.0165027	0.0487558	low_igG - high_igG	HSD11B1
-0.425033	2.42253	-3.65445	0.00033396	0.0165418	-0.0353311	low_igG - high_igG	GMFG
0.442177	2.70532	3.64582	0.000344602	0.0170166	-0.113327	low_igG - high_igG	DIPK1B
-0.463338	0.801624	-3.63768	0.000354937	0.0174733	0.019394	low_igG - high_igG	TXK
-0.504097	2.26079	-3.63618	0.000356861	0.0175145	-0.112932	low_igG - high_igG	ITM2A
-0.417916	2.33782	-3.6306	0.000364147	0.0178177	-0.105599	low_igG - high_igG	HVCN1
0.196921	4.06864	3.6245	0.000372275	0.0181603	-0.32011	low_igG - high_igG	TIMM13
-0.754648	-0.958519	-3.62274	0.000374656	0.0182212	-0.0092434	low_igG - high_igG	DNAH8
-0.501709	0.911236	-3.61585	0.000384096	0.018624	-0.0501973	low_igG - high_igG	KLRB1
-0.363526	0.790493	-3.60931	0.000393258	0.0189246	-0.061393	low_igG - high_igG	MRS2P2
-0.172932	6.29991	-3.60914	0.000393503	0.0189246	-0.495775	low_igG - high_igG	STK4
0.201999	3.33898	3.60848	0.000394442	0.0189246	-0.298153	low_igG - high_igG	ZBTB9
-0.377121	4.11149	-3.60809	0.000394996	0.0189246	-0.407689	low_igG - high_igG	SYNE3
-0.417024	1.85949	-3.6064	0.000397398	0.0189831	-0.148189	low_igG - high_igG	GRAP
-0.395351	2.78843	-3.59989	0.000406832	0.0193763	-0.27617	low_igG - high_igG	CXCR6
-1.0322	6.74029	-3.59408	0.000415418	0.0197268	-0.53532	low_igG - high_igG	CP
-0.956812	2.86347	-3.59016	0.000421295	0.0199471	-0.35742	low_igG - high_igG	CILP
-0.462144	2.29581	-3.58656	0.000426781	0.0201476	-0.291695	low_igG - high_igG	CCR2
0.333646	4.87508	3.58405	0.00043063	0.0202698	-0.53001	low_igG - high_igG	GAREM1
0.159384	4.38858	3.5827	0.00043272	0.0202738	-0.496046	low_igG - high_igG	TSTD2
0.259334	4.15042	3.58126	0.000434965	0.0202738	-0.456354	low_igG - high_igG	PRMT3
-0.235511	3.07214	-3.58054	0.000436092	0.0202738	-0.356339	low_igG - high_igG	FICD
-0.237258	6.09731	-3.58021	0.000436601	0.0202738	-0.590076	low_igG - high_igG	SEC14L1
-0.325494	3.64369	-3.57995	0.000437011	0.0202738	-0.452815	low_igG - high_igG	RASGRP3
-0.41266	1.88758	-3.57802	0.00044004	0.0203557	-0.245696	low_igG - high_igG	RRN3P2
-0.640379	0.354356	-3.57695	0.000441732	0.0203754	-0.156749	low_igG - high_igG	HDC
-0.3874	2.77645	-3.57516	0.000444562	0.0204473	-0.344601	low_igG - high_igG	IFFO1
-0.506623	-0.62155	-3.57343	0.000447319	0.0204921	-0.174349	low_igG - high_igG	DPF3
-0.404336	2.33452	-3.57296	0.000448082	0.0204921	-0.292656	low_igG - high_igG	PSTPIP1
0.185447	4.78038	3.5711	0.000451074	0.0205705	-0.576717	low_igG - high_igG	WDR46
-0.415997	3.70579	-3.56677	0.000458104	0.0208321	-0.512339	low_igG - high_igG	GPR183
-0.365685	5.14418	-3.55846	0.000471889	0.0213985	-0.632929	low_igG - high_igG	ITGA4
-0.487115	1.25414	-3.55076	0.000485005	0.0218759	-0.277837	low_igG - high_igG	CST7
-0.49702	0.325354	-3.55069	0.000485134	0.0218759	-0.237165	low_igG - high_igG	KLRG1
-0.513461	0.129738	-3.54943	0.00048731	0.0219126	-0.233058	low_igG - high_igG	LINC01679
0.273491	3.03308	3.54471	0.000495569	0.0222219	-0.468832	low_igG - high_igG	ZNF696
-0.662814	2.40354	-3.53643	0.000510358	0.0228215	-0.482253	low_igG - high_igG	LRRN1
-0.537789	2.39126	-3.52717	0.000527377	0.0235172	-0.472449	low_igG - high_igG	CPA3
0.192848	3.71816	3.52617	0.000529265	0.0235362	-0.605301	low_igG - high_igG	RPUSD4
0.161589	5.32875	3.52377	0.000533768	0.0236711	-0.749732	low_igG - high_igG	FUBP3
-0.244157	5.08578	-3.51232	0.000555815	0.0245811	-0.780628	low_igG - high_igG	NFKB2
-0.557487	3.69032	-3.51061	0.000559177	0.024662	-0.633186	low_igG - high_igG	SOCS2
-0.822723	-0.537371	-3.50553	0.000569285	0.0250392	-0.367392	low_igG - high_igG	PLEKHG7
0.261813	3.7016	3.50454	0.000571282	0.0250586	-0.661507	low_igG - high_igG	TRMT12
-0.434878	1.36315	-3.49553	0.000589703	0.0257963	-0.444533	low_igG - high_igG	LOC100335030
0.204855	3.89359	3.49337	0.000594199	0.0258805	-0.714758	low_igG - high_igG	TMEM203
-0.359431	4.16116	-3.49281	0.000595356	0.0258805	-0.791283	low_igG - high_igG	TRAF1
-0.442306	4.95783	-3.49229	0.000596452	0.0258805	-0.833091	low_igG - high_igG	HCLS1
-0.31576	4.99744	-3.4906	0.000600002	0.0259646	-0.85343	low_igG - high_igG	PIK3IP1
0.202834	4.65733	3.48938	0.000602573	0.0260059	-0.836047	low_igG - high_igG	PIGM
-0.424069	2.0773	-3.48783	0.000605875	0.026076	-0.538449	low_igG - high_igG	RUBCNL
-0.403866	3.44859	-3.48709	0.000607435	0.026076	-0.749402	low_igG - high_igG	ABCA6
0.286089	3.90109	3.48423	0.000613565	0.0262691	-0.750195	low_igG - high_igG	SNHG7
-0.42161	0.581714	-3.48252	0.000617263	0.0263573	-0.454889	low_igG - high_igG	ECE1-AS1
-0.387967	2.83144	-3.47665	0.000630092	0.0268339	-0.646381	low_igG - high_igG	STX11
-0.77265	-0.230888	-3.47517	0.000633363	0.026902	-0.458652	low_igG - high_igG	C12orf74
-0.494053	1.30066	-3.47404	0.000635883	0.026938	-0.517853	low_igG - high_igG	CD3G
-0.417496	1.55107	-3.47247	0.000639396	0.0269939	-0.562282	low_igG - high_igG	RAI2
-0.363668	3.2687	-3.47195	0.000640556	0.0269939	-0.752566	low_igG - high_igG	PTPN22
-0.357234	4.33181	-3.46973	0.000645538	0.0270813	-0.856728	low_igG - high_igG	GK
-0.515707	1.18385	-3.46953	0.000645994	0.0270813	-0.501737	low_igG - high_igG	LAG3
-0.489111	-0.265857	-3.46809	0.000649249	0.027147	-0.479561	low_igG - high_igG	RPL21P44
-0.300636	5.4135	-3.46685	0.00065209	0.0271952	-0.952277	low_igG - high_igG	ATP8B2
-0.551305	1.67798	-3.4651	0.000656076	0.0272537	-0.55781	low_igG - high_igG	IL12RB2
-0.375801	4.66398	-3.46475	0.000656878	0.0272537	-0.924804	low_igG - high_igG	CYFIP2
-0.639131	1.20149	-3.45763	0.000673411	0.0278678	-0.562499	low_igG - high_igG	TNIP3
0.233283	4.32578	3.45503	0.000679545	0.0280126	-0.89802	low_igG - high_igG	BANF1
-0.295037	4.40234	-3.45376	0.000682574	0.0280126	-0.940273	low_igG - high_igG	NFATC2
-0.343601	3.26282	-3.45323	0.000683823	0.0280126	-0.806733	low_igG - high_igG	SLC46A3
-0.342288	2.2214	-3.45321	0.000683871	0.0280126	-0.640892	low_igG - high_igG	SLC2A6
-0.255393	3.86833	-3.44421	0.000705647	0.0288312	-0.92162	low_igG - high_igG	BTN2A2
-0.406063	5.46615	-3.44266	0.000709446	0.0288526	-1.02242	low_igG - high_igG	NCKAP1L
-0.544326	1.62138	-3.44208	0.000710895	0.0288526	-0.674614	low_igG - high_igG	LTB
0.259546	4.26709	3.44181	0.000711546	0.0288526	-0.94167	low_igG - high_igG	NHP2
-0.488125	1.19909	-3.43969	0.000716811	0.028993	-0.601942	low_igG - high_igG	GATA3
-0.533479	4.11354	-3.43575	0.000726697	0.0292628	-0.995251	low_igG - high_igG	MOXD1
0.256909	4.6841	3.43558	0.000727115	0.0292628	-1.00651	low_igG - high_igG	ANKS6
-0.289968	3.22364	-3.43085	0.000739144	0.0296727	-0.875323	low_igG - high_igG	SCARF1
-0.496424	2.43224	-3.4263	0.000750901	0.0300697	-0.783112	low_igG - high_igG	CD28
-0.405327	1.55501	-3.42515	0.000753896	0.0301129	-0.706868	low_igG - high_igG	F2RL3
-0.412918	1.88948	-3.42445	0.000755722	0.0301129	-0.73029	low_igG - high_igG	GRAP2
-0.384762	5.8612	-3.41855	0.000771317	0.0306584	-1.11323	low_igG - high_igG	NLRC5
-0.249306	4.84929	-3.41725	0.000774797	0.030717	-1.08206	low_igG - high_igG	ARSA
-0.81442	1.34211	-3.41657	0.000776608	0.030717	-0.655485	low_igG - high_igG	HCAR3
-0.404131	1.28308	-3.41297	0.000786342	0.0310258	-0.714306	low_igG - high_igG	PCED1B-AS1
0.186889	5.26668	3.40977	0.00079509	0.0312943	-1.11913	low_igG - high_igG	OCRL
-0.431039	5.80799	-3.40886	0.000797592	0.0313162	-1.13746	low_igG - high_igG	SRGN
-0.403711	3.78161	-3.40558	0.000806664	0.0315861	-1.00761	low_igG - high_igG	GIMAP4
-0.264945	5.06812	-3.40453	0.000809582	0.0315861	-1.13567	low_igG - high_igG	RASSF5
0.441203	3.23729	3.40267	0.000814791	0.0315861	-0.951539	low_igG - high_igG	IL17RD
0.147719	6.82858	3.40263	0.000814903	0.0315861	-1.16812	low_igG - high_igG	KDM3B
0.202344	4.84039	3.40251	0.000815225	0.0315861	-1.1222	low_igG - high_igG	COG2
-0.799043	1.00639	-3.40215	0.000816239	0.0315861	-0.700864	low_igG - high_igG	DCC
-0.347205	4.88806	-3.4011	0.0008192	0.0316247	-1.12435	low_igG - high_igG	TNFRSF1B
-0.647748	4.88587	-3.39975	0.000823016	0.0316817	-1.14913	low_igG - high_igG	CHI3L1
-0.349893	4.31879	-3.39919	0.000824614	0.0316817	-1.08786	low_igG - high_igG	ELMO1
-0.346883	3.69637	-3.39584	0.00083417	0.0319725	-1.03623	low_igG - high_igG	EVI2A
-0.406605	1.85973	-3.38945	0.000852698	0.0326051	-0.874383	low_igG - high_igG	CYSLTR1
0.134049	6.21744	3.38756	0.000858271	0.0327404	-1.21721	low_igG - high_igG	MSL1
-0.543669	-0.33542	-3.38679	0.000860534	0.0327491	-0.725974	low_igG - high_igG	ART4
-0.359739	0.212273	-3.38584	0.000863353	0.0327789	-0.728097	low_igG - high_igG	CC2D2B
-0.589702	0.690651	-3.3824	0.000873614	0.0329929	-0.777605	low_igG - high_igG	KCNA2
-0.321886	5.85367	-3.38238	0.000873654	0.0329929	-1.22945	low_igG - high_igG	ITPR1
0.234383	7.42794	3.38189	0.000875137	0.0329929	-1.22829	low_igG - high_igG	HSPA9
0.247432	6.07947	3.38052	0.000879248	0.0330312	-1.23761	low_igG - high_igG	IMPDH2
0.181981	6.30694	3.38007	0.000880621	0.0330312	-1.24076	low_igG - high_igG	SPIN1
-0.440981	5.39869	-3.37919	0.000883257	0.0330312	-1.22442	low_igG - high_igG	METTL7A
-0.988121	1.41956	-3.37883	0.00088436	0.0330312	-0.783717	low_igG - high_igG	CCL20
0.202163	4.63503	3.37409	0.000898841	0.0334438	-1.18742	low_igG - high_igG	VPS72
-0.37596	0.960026	-3.37385	0.000899564	0.0334438	-0.791751	low_igG - high_igG	MIATNB
-0.461415	3.14099	-3.37204	0.00090517	0.0335747	-1.04284	low_igG - high_igG	IL21R
-0.241599	3.64781	-3.37082	0.000908951	0.0336374	-1.09485	low_igG - high_igG	NFKBIE
-0.458584	0.767203	-3.36858	0.000915942	0.0338184	-0.799734	low_igG - high_igG	LOC100506142
-0.33786	5.63704	-3.36584	0.000924574	0.034059	-1.27453	low_igG - high_igG	PLXNC1
-0.32903	3.68447	-3.36265	0.000934694	0.0342722	-1.1347	low_igG - high_igG	CEP128
-0.566561	-0.299247	-3.36201	0.000936745	0.0342722	-0.791346	low_igG - high_igG	LOC105747689
-0.581357	2.67297	-3.36143	0.000938591	0.0342722	-0.983067	low_igG - high_igG	PRSS22
0.328705	4.42544	3.3612	0.000939346	0.0342722	-1.19835	low_igG - high_igG	BOP1
-0.530428	1.12859	-3.36068	0.000941005	0.0342722	-0.866468	low_igG - high_igG	TMEM156
0.246675	2.58371	3.35944	0.000945002	0.0343401	-0.969889	low_igG - high_igG	CHCHD4
-0.477764	1.34484	-3.35625	0.000955338	0.0346375	-0.905985	low_igG - high_igG	GPR171
-0.367434	2.23123	-3.35468	0.000960487	0.0346508	-0.972706	low_igG - high_igG	MCOLN2
-0.366252	4.62769	-3.35441	0.000961348	0.0346508	-1.24076	low_igG - high_igG	ZC3H12A
-0.312033	2.19297	-3.35416	0.000962165	0.0346508	-0.971423	low_igG - high_igG	RENBP
0.198888	5.24555	3.35179	0.000969979	0.0348543	-1.30542	low_igG - high_igG	UTP25
-0.527789	3.14969	-3.34929	0.000978273	0.034938	-1.09464	low_igG - high_igG	RARRES1
-0.524417	0.121169	-3.34833	0.00098147	0.034938	-0.830881	low_igG - high_igG	SYNGR3
-0.480216	0.921773	-3.3482	0.00098191	0.034938	-0.883529	low_igG - high_igG	UBASH3A
-0.496758	1.74475	-3.34812	0.000982168	0.034938	-0.915098	low_igG - high_igG	ZNF215
-0.665884	-0.437021	-3.34783	0.000983161	0.034938	-0.832615	low_igG - high_igG	TNFRSF13C
-0.334728	4.22874	-3.34592	0.000989574	0.0350308	-1.26832	low_igG - high_igG	CLEC2D
-0.292664	3.30092	-3.34575	0.000990125	0.0350308	-1.14262	low_igG - high_igG	PDLIM2
-0.277485	4.60993	-3.34422	0.000995302	0.0351128	-1.29399	low_igG - high_igG	RAB30
-0.479688	0.506315	-3.34378	0.000996803	0.0351128	-0.867555	low_igG - high_igG	TNFRSF4
-0.453216	3.75199	-3.34117	0.00100567	0.0353477	-1.24331	low_igG - high_igG	MYO1G
-0.47383	-0.00286761	-3.34032	0.00100859	0.035373	-0.857613	low_igG - high_igG	LOC101927954
-0.498958	0.758518	-3.33911	0.00101272	0.0354408	-0.904973	low_igG - high_igG	SAMD11
-0.436875	5.64461	-3.3365	0.00102176	0.0356797	-1.3691	low_igG - high_igG	RGS5
-0.453834	1.28009	-3.33261	0.00103533	0.0360752	-0.941359	low_igG - high_igG	TNFSF14
0.176147	4.34869	3.33158	0.00103896	0.0361236	-1.29452	low_igG - high_igG	MRPL10
0.217063	5.00768	3.3293	0.001047	0.0362969	-1.36444	low_igG - high_igG	ZNF252P
-0.44484	4.84842	-3.32863	0.0010494	0.0362969	-1.36071	low_igG - high_igG	SPOCK2
-0.439033	2.22307	-3.32826	0.00105071	0.0362969	-1.08187	low_igG - high_igG	TNFSF8
-0.343342	2.35183	-3.32645	0.00105719	0.0364424	-1.10154	low_igG - high_igG	STAT4
-0.41403	0.410239	-3.31805	0.00108766	0.0374128	-0.942435	low_igG - high_igG	LOC285638
-0.306548	4.51297	-3.31727	0.00109052	0.0374312	-1.37451	low_igG - high_igG	ARHGEF6
0.260913	2.68144	3.31283	0.00110703	0.0377632	-1.15614	low_igG - high_igG	GPRASP2
-0.331532	0.519577	-3.31227	0.00110912	0.0377632	-0.959247	low_igG - high_igG	POLN
-0.681975	1.42815	-3.31159	0.00111165	0.0377632	-1.07051	low_igG - high_igG	COL6A5
-0.503512	1.4027	-3.31152	0.00111192	0.0377632	-1.05377	low_igG - high_igG	CCR6
-0.449768	3.25785	-3.31152	0.00111193	0.0377632	-1.20153	low_igG - high_igG	SIGLEC10
-0.598418	-0.838821	-3.3099	0.00111802	0.0378824	-0.945525	low_igG - high_igG	GZMM
-0.232244	5.33814	-3.30934	0.00112014	0.0378824	-1.43651	low_igG - high_igG	PRKCH
-0.458017	1.65931	-3.30634	0.00113154	0.0381876	-1.03442	low_igG - high_igG	CD72
-0.39961	-0.219103	-3.29622	0.00117075	0.0393972	-0.982015	low_igG - high_igG	FAM87B
-0.385752	4.38716	-3.29583	0.00117227	0.0393972	-1.43884	low_igG - high_igG	ABCC9
-0.401505	2.42475	-3.29408	0.00117923	0.0395484	-1.17826	low_igG - high_igG	GPR65
-0.649888	0.0696768	-3.29308	0.0011832	0.0395992	-1.00587	low_igG - high_igG	MMP23B
0.205303	5.66597	3.28879	0.00120035	0.0400897	-1.51725	low_igG - high_igG	RASA1
-0.643591	-0.704977	-3.28704	0.00120743	0.0402428	-1.00535	low_igG - high_igG	DPEP1
-0.408546	-0.0389557	-3.28585	0.00121225	0.0402768	-1.00947	low_igG - high_igG	C19orf38
-0.292425	5.95728	-3.28556	0.00121346	0.0402768	-1.52525	low_igG - high_igG	LYN
0.223118	3.63536	3.28467	0.00121709	0.0403143	-1.33747	low_igG - high_igG	COPRS
0.166277	6.15557	3.28247	0.0012261	0.0404268	-1.54525	low_igG - high_igG	PIP4K2B
-0.351896	4.82575	-3.28234	0.00122664	0.0404268	-1.50846	low_igG - high_igG	RASSF2
-0.36692	1.09495	-3.282	0.00122802	0.0404268	-1.08018	low_igG - high_igG	RRN3P1
-0.336958	4.08684	-3.28068	0.00123348	0.0405235	-1.43973	low_igG - high_igG	PTGER4
-0.475585	1.85364	-3.27929	0.00123921	0.0406289	-1.1761	low_igG - high_igG	AOX1
0.278366	4.00341	3.27688	0.00124926	0.0408753	-1.42716	low_igG - high_igG	PRIM2
-0.426495	1.31277	-3.27494	0.00125742	0.0410588	-1.13276	low_igG - high_igG	PPIEL
0.176687	4.69336	3.27328	0.00126442	0.0412038	-1.50033	low_igG - high_igG	C9orf78
0.231465	3.37441	3.27116	0.0012734	0.0413302	-1.34187	low_igG - high_igG	ABITRAM
-0.492484	3.81165	-3.27088	0.00127459	0.0413302	-1.47604	low_igG - high_igG	ABI3BP
0.593699	1.17894	3.27055	0.001276	0.0413302	-1.09413	low_igG - high_igG	BDNF
-0.991502	-0.084197	-3.26966	0.00127981	0.0413701	-1.10206	low_igG - high_igG	PEBP4
0.221326	5.98754	3.26592	0.0012959	0.0417432	-1.59168	low_igG - high_igG	PUF60
0.151608	7.10167	3.26578	0.00129653	0.0417432	-1.59195	low_igG - high_igG	RBMX
-0.25894	6.09669	-3.26455	0.00130188	0.041751	-1.59791	low_igG - high_igG	CPEB4
-0.374931	-0.10123	-3.2643	0.00130296	0.041751	-1.07935	low_igG - high_igG	MASP2
-0.722937	0.144145	-3.26393	0.00130456	0.041751	-1.07023	low_igG - high_igG	FCGR3B
-0.414947	3.14201	-3.26193	0.00131329	0.0419471	-1.37456	low_igG - high_igG	TNFSF13B
-0.272776	3.96418	-3.26126	0.00131622	0.0419575	-1.49445	low_igG - high_igG	TVP23C
-0.425385	3.41057	-3.26012	0.00132123	0.0419709	-1.41412	low_igG - high_igG	APOBEC3G
0.18159	4.3442	3.25998	0.00132186	0.0419709	-1.4986	low_igG - high_igG	ENTR1
0.197517	5.65497	3.25856	0.00132816	0.0420882	-1.60917	low_igG - high_igG	UBQLN4
-0.595543	1.59617	-3.25755	0.00133261	0.042146	-1.16525	low_igG - high_igG	GZMB
0.200864	6.62551	3.25488	0.00134454	0.0423653	-1.63037	low_igG - high_igG	STIP1
-0.239675	4.33034	-3.25482	0.0013448	0.0423653	-1.53626	low_igG - high_igG	AMPD3
0.807552	-0.15554	3.25398	0.00134856	0.0423792	-1.09807	low_igG - high_igG	EMILIN3
-0.351611	4.67431	-3.25331	0.00135161	0.0423792	-1.56582	low_igG - high_igG	RAC2
0.179445	5.88153	3.25268	0.00135444	0.0423792	-1.63131	low_igG - high_igG	POLDIP2
-0.792626	1.57444	-3.25238	0.00135578	0.0423792	-1.2525	low_igG - high_igG	PAX5
0.149228	6.90804	3.25146	0.00135993	0.0424126	-1.63744	low_igG - high_igG	NBR1
-0.562733	-0.494683	-3.25098	0.00136211	0.0424126	-1.10681	low_igG - high_igG	GRAPL
-0.49348	5.52365	-3.24966	0.00136812	0.0424777	-1.63402	low_igG - high_igG	EFEMP1
0.162176	2.87472	3.24936	0.00136948	0.0424777	-1.35421	low_igG - high_igG	ELP6
-0.28752	2.84095	-3.24742	0.00137832	0.0426697	-1.38272	low_igG - high_igG	PSMB8-AS1
-0.416448	2.14566	-3.24413	0.00139349	0.042992	-1.26216	low_igG - high_igG	HRH2
0.369042	-0.370636	3.24401	0.00139408	0.042992	-1.12997	low_igG - high_igG	LOC100506476
0.251442	4.81153	3.23898	0.00141756	0.0436325	-1.62806	low_igG - high_igG	ACVR2B
-0.423475	0.218997	-3.23698	0.001427	0.0438394	-1.15299	low_igG - high_igG	P2RX5-TAX1BP3
-0.429949	3.24084	-3.23626	0.00143042	0.0438607	-1.47111	low_igG - high_igG	EGR2
-1.568	0.503111	-3.23185	0.00145149	0.0444223	-1.17333	low_igG - high_igG	CHST9
0.745838	2.10273	3.22728	0.00147358	0.0450128	-1.33812	low_igG - high_igG	FAM239A
-0.310955	3.06336	-3.22586	0.00148054	0.0451397	-1.50457	low_igG - high_igG	ATF7IP2
-0.398684	1.93774	-3.2238	0.00149066	0.0452771	-1.3305	low_igG - high_igG	CD80
0.165719	4.60561	3.2238	0.00149067	0.0452771	-1.64341	low_igG - high_igG	CDC23
-0.383182	7.28194	-3.2207	0.00150604	0.0456576	-1.70788	low_igG - high_igG	ICAM1
-0.322558	2.68656	-3.21972	0.00151091	0.0456888	-1.46546	low_igG - high_igG	MFNG
-0.447923	1.79671	-3.21865	0.00151629	0.0456888	-1.35703	low_igG - high_igG	PDE1A
0.169499	5.64071	3.21816	0.00151874	0.0456888	-1.72622	low_igG - high_igG	NCBP1
-0.372865	4.18831	-3.21772	0.00152094	0.0456888	-1.63801	low_igG - high_igG	GGT5
-0.495987	0.544303	-3.21766	0.00152126	0.0456888	-1.24585	low_igG - high_igG	SIGLEC6
-0.327832	5.46948	-3.21489	0.00153519	0.0458502	-1.73603	low_igG - high_igG	HLA-F
-0.371783	4.8663	-3.21443	0.00153753	0.0458502	-1.70549	low_igG - high_igG	UNC13D
-0.479769	0.0917616	-3.21434	0.00153801	0.0458502	-1.22536	low_igG - high_igG	P2RY12
0.215957	7.22121	3.21434	0.00153802	0.0458502	-1.74849	low_igG - high_igG	AGO2
-0.284902	3.75699	-3.21203	0.00154978	0.0461153	-1.59921	low_igG - high_igG	INTS6L
-0.540514	2.42285	-3.20732	0.00157404	0.0467506	-1.40858	low_igG - high_igG	SLC2A5
-0.257424	7.82496	-3.20384	0.00159216	0.0472018	-1.76273	low_igG - high_igG	TXNDC5
-0.438678	0.790511	-3.20019	0.00161141	0.0476848	-1.28886	low_igG - high_igG	GABRR2
0.316654	1.76552	3.19959	0.00161457	0.0476904	-1.36689	low_igG - high_igG	DHRS11
-0.436382	-0.0253311	-3.19643	0.00163146	0.0481013	-1.26221	low_igG - high_igG	PHOSPHO1
-0.752842	4.50027	-3.19541	0.00163693	0.0481744	-1.67312	low_igG - high_igG	CXCL8
-0.379078	7.03825	-3.19454	0.0016416	0.0482234	-1.80688	low_igG - high_igG	C1R
-0.845214	2.15293	-3.19397	0.0016447	0.0482266	-1.39302	low_igG - high_igG	CDH26
0.263308	3.00968	3.19118	0.00165982	0.0485287	-1.51267	low_igG - high_igG	SERF2-C15ORF63
-0.376858	1.30716	-3.19096	0.00166103	0.0485287	-1.3735	low_igG - high_igG	CXorf21
-0.911923	0.489312	-3.18816	0.00167633	0.0488868	-1.30925	low_igG - high_igG	PLCXD3
-0.623295	-0.306335	-3.18475	0.00169518	0.049201	-1.28915	low_igG - high_igG	CXCR2
0.145192	6.47892	3.18468	0.00169558	0.049201	-1.84242	low_igG - high_igG	MTR
-0.281033	4.64943	-3.18456	0.00169627	0.049201	-1.79481	low_igG - high_igG	SEPTIN6
-0.455682	6.30344	-3.184	0.00169937	0.0492023	-1.84029	low_igG - high_igG	BIRC3
-0.334593	2.85696	-3.1827	0.00170659	0.0492489	-1.56683	low_igG - high_igG	ABI3
-0.689492	-0.224973	-3.18261	0.0017071	0.0492489	-1.29686	low_igG - high_igG	DOC2B
-0.406855	2.84862	-3.17642	0.00174205	0.0500742	-1.6019	low_igG - high_igG	LCK
0.203252	7.1851	3.17614	0.00174364	0.0500742	-1.86453	low_igG - high_igG	IARS1
-0.184163	5.21472	-3.1759	0.00174504	0.0500742	-1.83894	low_igG - high_igG	PTPN6
0.194331	6.9656	3.17444	0.00175337	0.0502237	-1.87088	low_igG - high_igG	RPL7L1
0.182372	6.01128	3.17118	0.00177217	0.0505731	-1.87517	low_igG - high_igG	ADIPOR2
-0.281947	5.80316	-3.17116	0.00177225	0.0505731	-1.87034	low_igG - high_igG	PDK1
-0.439268	-0.422834	-3.17069	0.00177499	0.0505731	-1.33274	low_igG - high_igG	ARMH1
-0.318828	2.62203	-3.17012	0.00177829	0.0505777	-1.57652	low_igG - high_igG	C2orf88
0.169853	4.71975	3.16865	0.00178686	0.0505972	-1.82525	low_igG - high_igG	NAA35
0.257244	2.10082	3.16853	0.00178753	0.0505972	-1.47463	low_igG - high_igG	SURF2
-0.367432	6.15264	-3.16836	0.00178856	0.0505972	-1.88756	low_igG - high_igG	TNFAIP3
0.196653	6.0654	3.16784	0.00179155	0.0505972	-1.88805	low_igG - high_igG	GART
0.224186	3.58844	3.16566	0.00180436	0.0508697	-1.71086	low_igG - high_igG	CISD3
-0.325369	5.5059	-3.16229	0.00182432	0.0512625	-1.89401	low_igG - high_igG	GPRIN3
-0.538714	1.5226	-3.16223	0.00182466	0.0512625	-1.46578	low_igG - high_igG	PIP5K1B
0.184261	3.59657	3.15966	0.00184003	0.0515265	-1.7241	low_igG - high_igG	C1orf109
0.19394	7.04094	3.15926	0.0018424	0.0515265	-1.91531	low_igG - high_igG	CKAP5
0.139875	4.16795	3.15905	0.00184366	0.0515265	-1.80513	low_igG - high_igG	DHPS
-0.300403	3.81556	-3.1577	0.00185177	0.0516379	-1.74575	low_igG - high_igG	IRF5
0.185792	5.52601	3.15732	0.00185406	0.0516379	-1.90477	low_igG - high_igG	HTATSF1
0.200012	4.75141	3.15512	0.00186744	0.0518332	-1.86696	low_igG - high_igG	URB2
-0.441548	2.96196	-3.1551	0.00186751	0.0518332	-1.66352	low_igG - high_igG	GPR68
0.240446	3.54173	3.15276	0.00188179	0.0519472	-1.71274	low_igG - high_igG	NDUFA8
-0.289129	4.46095	-3.15275	0.00188185	0.0519472	-1.85725	low_igG - high_igG	PLPP5
-0.327643	2.42671	-3.15239	0.00188404	0.0519472	-1.61817	low_igG - high_igG	NEXN
-0.486231	5.45281	-3.15231	0.00188453	0.0519472	-1.92224	low_igG - high_igG	RGS1
0.221927	4.36564	3.15072	0.00189435	0.0521286	-1.8308	low_igG - high_igG	SLC27A4
-0.292214	5.50637	-3.1494	0.00190247	0.0522626	-1.92901	low_igG - high_igG	NABP1
-0.483508	1.04359	-3.14862	0.00190728	0.0523056	-1.46421	low_igG - high_igG	TRMT9B
0.239545	3.92607	3.14792	0.0019116	0.052335	-1.80245	low_igG - high_igG	HGH1
0.155083	5.06836	3.14651	0.00192038	0.0524109	-1.91731	low_igG - high_igG	EAF1
-0.332776	5.06335	-3.14643	0.00192089	0.0524109	-1.92218	low_igG - high_igG	PECAM1
0.243901	3.11655	3.14283	0.00194347	0.0529373	-1.6959	low_igG - high_igG	PIGW
-0.40619	1.01002	-3.14174	0.00195034	0.0530347	-1.48805	low_igG - high_igG	RBP5
0.191887	5.70977	3.14073	0.00195675	0.0530356	-1.95867	low_igG - high_igG	NAT10
0.189304	4.35795	3.14057	0.00195781	0.0530356	-1.87282	low_igG - high_igG	TBC1D13
-0.354039	3.87935	-3.14018	0.00196026	0.0530356	-1.82872	low_igG - high_igG	GIMAP6
0.144969	7.09694	3.13862	0.00197022	0.0532157	-1.97588	low_igG - high_igG	ECPAS
-0.397331	4.96952	-3.13773	0.00197588	0.0532792	-1.94557	low_igG - high_igG	GAS7
-0.293114	3.21154	-3.13594	0.00198736	0.0534678	-1.76906	low_igG - high_igG	VAMP1
-0.428384	3.21041	-3.13561	0.00198952	0.0534678	-1.79632	low_igG - high_igG	SSC5D
0.208759	5.73089	3.1347	0.00199534	0.053535	-1.97641	low_igG - high_igG	CLNS1A
0.217098	3.17388	3.13418	0.00199875	0.0535372	-1.76433	low_igG - high_igG	ZSCAN2
0.183012	6.59878	3.1334	0.00200378	0.0535828	-1.99498	low_igG - high_igG	HSPA4
-0.290054	4.16535	-3.13241	0.00201022	0.0536658	-1.9075	low_igG - high_igG	FAS
-0.369673	3.54531	-3.13163	0.00201527	0.0537117	-1.78675	low_igG - high_igG	HAPLN3
0.220874	4.18376	3.12907	0.00203205	0.0540692	-1.87889	low_igG - high_igG	COA4
-0.28213	5.34299	-3.12587	0.00205317	0.054541	-1.99912	low_igG - high_igG	ARHGAP45
0.192383	7.2134	3.12522	0.00205748	0.0545657	-2.01378	low_igG - high_igG	STAG2
0.257335	3.70397	3.12297	0.00207251	0.0548737	-1.83657	low_igG - high_igG	AIMP2
-0.429485	0.697932	-3.12198	0.00207914	0.0549589	-1.51804	low_igG - high_igG	CD1D
-0.464512	3.77711	-3.11718	0.00211156	0.0557243	-1.87019	low_igG - high_igG	CCL5
-0.320931	2.86448	-3.1142	0.00213193	0.0561107	-1.81184	low_igG - high_igG	GYPC
0.208223	5.48357	3.11402	0.00213317	0.0561107	-2.02987	low_igG - high_igG	AHSA1
0.215242	9.59165	3.11285	0.00214124	0.0562312	-1.98473	low_igG - high_igG	HSPA8
-0.248399	4.99795	-3.10892	0.00216851	0.0568545	-2.03421	low_igG - high_igG	ORAI2
0.237767	8.32359	3.10736	0.00217943	0.0570478	-2.04172	low_igG - high_igG	RPL12
-0.737865	-0.529378	-3.10357	0.00220613	0.0576529	-1.50755	low_igG - high_igG	CLDN16
-0.31589	4.41998	-3.1029	0.00221091	0.0576843	-1.99853	low_igG - high_igG	FMNL1
0.220457	4.9638	3.09946	0.00223542	0.0582295	-2.04334	low_igG - high_igG	C8orf33
-0.364563	2.00277	-3.09086	0.00229797	0.059762	-1.75134	low_igG - high_igG	MYCT1
0.209049	5.62558	3.08987	0.00230526	0.059855	-2.09682	low_igG - high_igG	DKC1
0.165616	4.41526	3.08728	0.00232445	0.060256	-2.03591	low_igG - high_igG	SMG8
-0.330013	3.28175	-3.08537	0.00233869	0.0605277	-1.92024	low_igG - high_igG	PARVG
-0.322797	2.99544	-3.08457	0.00234472	0.0605863	-1.8859	low_igG - high_igG	FAM78A
-0.514184	3.2366	-3.07995	0.0023796	0.0613892	-1.93074	low_igG - high_igG	CDH6
-0.427009	2.21931	-3.0735	0.00242907	0.0625651	-1.82992	low_igG - high_igG	RGPD1
-0.441126	3.4191	-3.07085	0.00244971	0.0629431	-1.98191	low_igG - high_igG	GIMAP5
0.14414	4.97702	3.07061	0.00245157	0.0629431	-2.12982	low_igG - high_igG	NKIRAS2
-0.422211	3.70467	-3.06989	0.00245717	0.0629866	-2.06556	low_igG - high_igG	PODN
0.165901	6.32841	3.06694	0.00248042	0.0634803	-2.18816	low_igG - high_igG	EFTUD2
-0.403911	0.418518	-3.06644	0.00248432	0.0634803	-1.6505	low_igG - high_igG	LINC01140
0.186418	4.61705	3.06526	0.00249368	0.0636186	-2.11748	low_igG - high_igG	MRRF
0.170045	5.06451	3.06452	0.00249961	0.0636689	-2.1525	low_igG - high_igG	UTP6
0.205455	2.54914	3.05806	0.0025515	0.064888	-1.86477	low_igG - high_igG	PEX12
0.217868	3.48187	3.05623	0.00256637	0.0651631	-2.0134	low_igG - high_igG	PFDN6
-0.65055	6.06562	-3.05468	0.00257905	0.0653819	-2.21545	low_igG - high_igG	LRRK2
-0.252478	4.93192	-3.05418	0.00258314	0.0653826	-2.1889	low_igG - high_igG	EVL
0.184769	3.89785	3.05355	0.00258826	0.0654095	-2.08333	low_igG - high_igG	SIRT5
-0.536791	1.22835	-3.05122	0.00260749	0.0657921	-1.73019	low_igG - high_igG	TNFRSF18
-0.576321	1.94671	-3.05015	0.00261637	0.065913	-1.87353	low_igG - high_igG	MMRN1
-0.424412	3.85684	-3.04895	0.00262635	0.0660608	-2.13445	low_igG - high_igG	LSAMP
-0.50155	0.246717	-3.04289	0.00267725	0.0672363	-1.69307	low_igG - high_igG	ERMN
-0.151465	3.70365	-3.03892	0.00271109	0.0679799	-2.0881	low_igG - high_igG	PANK4
-0.388069	2.36565	-3.0378	0.0027207	0.0680163	-1.89731	low_igG - high_igG	PDCD1LG2
-0.332697	4.68838	-3.03776	0.00272099	0.0680163	-2.21603	low_igG - high_igG	PAPLN
-0.465157	-0.116085	-3.03696	0.00272793	0.0680841	-1.69646	low_igG - high_igG	GOLGA8K
0.124121	3.35843	3.03602	0.002736	0.0681798	-2.0615	low_igG - high_igG	CCDC71
0.192855	6.08845	3.03491	0.00274565	0.0683144	-2.27888	low_igG - high_igG	PHB
-0.254415	1.40796	-3.02796	0.00280655	0.069722	-1.82375	low_igG - high_igG	ANKDD1A
-0.452721	-0.00291405	-3.02719	0.0028134	0.0697764	-1.73028	low_igG - high_igG	SERPINB9P1
-0.404794	0.0183529	-3.02674	0.00281741	0.0697764	-1.7352	low_igG - high_igG	GP1BA
-0.332265	2.0494	-3.02605	0.00282354	0.0698207	-1.90893	low_igG - high_igG	GCSAM
-0.391357	2.153	-3.02467	0.00283582	0.0699388	-1.91598	low_igG - high_igG	P2RY13
0.150096	5.24976	3.02407	0.00284121	0.0699388	-2.28035	low_igG - high_igG	SDAD1
-0.353599	3.06622	-3.02405	0.00284135	0.0699388	-2.08965	low_igG - high_igG	JAML
-0.42854	0.974386	-3.02314	0.00284948	0.0700318	-1.7936	low_igG - high_igG	RGS18
0.18492	4.69064	3.02194	0.00286034	0.0701916	-2.23291	low_igG - high_igG	WDR5
-0.820684	4.63403	-3.0178	0.00289778	0.0709012	-2.20279	low_igG - high_igG	MMP1
-0.330906	1.56863	-3.01777	0.00289806	0.0709012	-1.8582	low_igG - high_igG	SH2D2A
-0.388746	3.46992	-3.01721	0.0029032	0.0709191	-2.10948	low_igG - high_igG	SEMA7A
-0.284378	4.7217	-3.01649	0.00290974	0.0709711	-2.27162	low_igG - high_igG	GLIPR1
-0.468842	0.895184	-3.01429	0.00293001	0.0712933	-1.81979	low_igG - high_igG	EOMES
-0.218589	2.39466	-3.01409	0.0029318	0.0712933	-1.97857	low_igG - high_igG	RWDD2A
0.255582	9.79253	3.01256	0.0029459	0.0715281	-2.26555	low_igG - high_igG	HSP90AB1
0.346222	4.1627	3.00996	0.00297011	0.0717068	-2.22875	low_igG - high_igG	PTCH1
-0.438714	2.12026	-3.00981	0.00297148	0.0717068	-2.02138	low_igG - high_igG	NAPSB
0.180068	5.88459	3.00966	0.00297288	0.0717068	-2.34609	low_igG - high_igG	HNRNPAB
-0.722539	-0.628103	-3.00931	0.00297618	0.0717068	-1.75952	low_igG - high_igG	SSTR1
-0.221228	6.40834	-3.00917	0.00297745	0.0717068	-2.35369	low_igG - high_igG	PNRC1
-0.210092	4.07766	-3.0089	0.00297999	0.0717068	-2.23193	low_igG - high_igG	DEF6
0.205969	6.02079	3.00753	0.00299279	0.0719073	-2.35499	low_igG - high_igG	XPO5
0.211158	5.10322	3.00629	0.0030045	0.0719994	-2.31707	low_igG - high_igG	UBL4A
-0.448516	3.04616	-3.00618	0.00300556	0.0719994	-2.11925	low_igG - high_igG	KCNN3
-0.423299	4.22339	-3.00515	0.00301528	0.0721247	-2.29664	low_igG - high_igG	AOC3
0.20922	5.32125	3.00213	0.00304396	0.0727027	-2.34452	low_igG - high_igG	PPME1
0.194086	7.01899	3.00074	0.00305718	0.0729104	-2.37458	low_igG - high_igG	PTK2
0.206476	4.97098	2.99941	0.00306998	0.0730124	-2.33194	low_igG - high_igG	DARS2
-0.577415	3.90251	-2.99935	0.00307053	0.0730124	-2.23967	low_igG - high_igG	FER1L4
-0.307352	1.51016	-2.99805	0.00308311	0.0731273	-1.907	low_igG - high_igG	FUOM
0.123129	6.90535	2.99791	0.00308445	0.0731273	-2.38511	low_igG - high_igG	ZNF207
0.145426	5.39025	2.99446	0.00311789	0.0736302	-2.37717	low_igG - high_igG	PYGO2
0.193695	4.60892	2.99432	0.00311927	0.0736302	-2.32819	low_igG - high_igG	ZNF7
0.164908	4.89757	2.99407	0.00312173	0.0736302	-2.35435	low_igG - high_igG	GEMIN5
-0.405611	2.5781	-2.99384	0.00312395	0.0736302	-2.12445	low_igG - high_igG	CD69
0.168123	6.5382	2.99323	0.00312988	0.0736619	-2.39999	low_igG - high_igG	TMEM43
-0.462858	0.215514	-2.99166	0.00314527	0.0739161	-1.81637	low_igG - high_igG	CBARP
0.164002	4.95923	2.98986	0.00316308	0.0742262	-2.36197	low_igG - high_igG	EEF1AKNMT
-0.219906	3.99724	-2.98922	0.00316934	0.074265	-2.28566	low_igG - high_igG	CEP85L
-0.276566	6.79507	-2.98861	0.0031754	0.074271	-2.41027	low_igG - high_igG	IL1R1
0.214425	4.90859	2.98807	0.00318075	0.074271	-2.34659	low_igG - high_igG	POLE3
-0.373732	1.81742	-2.98759	0.00318555	0.074271	-1.99984	low_igG - high_igG	PEG3
0.130644	4.85689	2.98734	0.00318805	0.074271	-2.35942	low_igG - high_igG	MCRS1
0.185572	4.32511	2.98622	0.00319919	0.0744102	-2.31335	low_igG - high_igG	BOD1
-0.310284	4.72074	-2.98581	0.00320327	0.0744102	-2.35179	low_igG - high_igG	IFITM2
-0.292156	3.96254	-2.98521	0.00320934	0.0744438	-2.29079	low_igG - high_igG	LIMD2
-0.495231	1.38987	-2.98371	0.00322438	0.0746227	-1.95072	low_igG - high_igG	PLIN4
0.243339	5.53772	2.98351	0.00322633	0.0746227	-2.39834	low_igG - high_igG	KCTD3
-0.591474	4.0998	-2.98257	0.00323582	0.0746958	-2.36586	low_igG - high_igG	CLIC6
0.212182	6.80861	2.98218	0.0032398	0.0746958	-2.4308	low_igG - high_igG	CERS6
-0.235249	3.65012	-2.98182	0.00324341	0.0746958	-2.25324	low_igG - high_igG	MLKL
-0.51372	4.45178	-2.9802	0.00325986	0.0749676	-2.3364	low_igG - high_igG	CCN4
-0.515312	5.06928	-2.97865	0.00327561	0.0752222	-2.40122	low_igG - high_igG	MIAT
-0.343281	4.93182	-2.97616	0.0033011	0.075694	-2.41042	low_igG - high_igG	IL32
-0.414021	7.58066	-2.97573	0.00330556	0.075694	-2.43386	low_igG - high_igG	C1S
-0.393264	0.583223	-2.9747	0.0033161	0.0758275	-1.89814	low_igG - high_igG	FUT8-AS1
-0.35012	0.509301	-2.97148	0.00334954	0.0764324	-1.91248	low_igG - high_igG	TMED2-DT
0.141113	5.28487	2.97124	0.00335205	0.0764324	-2.42975	low_igG - high_igG	RNF20
0.174786	4.92375	2.97031	0.00336171	0.0765444	-2.41095	low_igG - high_igG	GLE1
-0.370501	-0.423148	-2.96302	0.00343866	0.0781859	-1.88318	low_igG - high_igG	LOC105374454
-0.40938	-0.122848	-2.96068	0.00346374	0.0786451	-1.89171	low_igG - high_igG	LOC100129203
-0.131613	4.38345	-2.95843	0.00348792	0.0790824	-2.40758	low_igG - high_igG	MSL3
0.148617	5.08723	2.95438	0.00353202	0.0799696	-2.47057	low_igG - high_igG	MLX
-0.390919	2.89498	-2.9539	0.00353722	0.079975	-2.30473	low_igG - high_igG	ESR1
0.177737	3.52458	2.95283	0.00354901	0.0801291	-2.29687	low_igG - high_igG	ZBTB26
0.148761	4.91022	2.95159	0.00356267	0.0803247	-2.47064	low_igG - high_igG	EIF2B1
0.47361	1.69719	2.94963	0.00358429	0.0806991	-2.10408	low_igG - high_igG	STAC
0.20738	4.91795	2.94773	0.00360537	0.0809641	-2.47701	low_igG - high_igG	TSG101
-0.288272	5.83595	-2.94766	0.00360612	0.0809641	-2.52208	low_igG - high_igG	ANXA6
0.162028	6.27214	2.94714	0.00361193	0.0809817	-2.52797	low_igG - high_igG	PSME3
-0.336541	4.61795	-2.94356	0.00365213	0.0815185	-2.4845	low_igG - high_igG	FAM20A
0.141434	6.52344	2.94321	0.0036561	0.0815185	-2.54104	low_igG - high_igG	GAPVD1
0.145216	4.35431	2.94313	0.00365694	0.0815185	-2.44339	low_igG - high_igG	EIF1AD
-0.527299	-0.170642	-2.94283	0.00366034	0.0815185	-1.95544	low_igG - high_igG	NPFFR1
0.187095	5.17708	2.94276	0.00366119	0.0815185	-2.51194	low_igG - high_igG	MRPS27
-0.301709	1.47667	-2.94096	0.00368157	0.0818589	-2.10142	low_igG - high_igG	PSMD6-AS2
-0.154651	5.29096	-2.93924	0.00370114	0.0821662	-2.53057	low_igG - high_igG	FCHSD2
0.206341	5.55295	2.93866	0.0037077	0.0821662	-2.53722	low_igG - high_igG	ZHX1
0.533927	0.387785	2.9383	0.00371181	0.0821662	-1.98072	low_igG - high_igG	RASL10B
0.253506	4.21562	2.93796	0.0037158	0.0821662	-2.45372	low_igG - high_igG	LRRCC1
0.176648	3.3068	2.93557	0.00374326	0.0825745	-2.33387	low_igG - high_igG	KBTBD4
0.164803	6.33563	2.93546	0.00374453	0.0825745	-2.56231	low_igG - high_igG	ATXN7L3B
0.161222	2.79481	2.9349	0.00375094	0.0826027	-2.2488	low_igG - high_igG	SLC25A26
-0.865084	0.500015	-2.93399	0.00376147	0.0827216	-2.02799	low_igG - high_igG	FAM216B
-0.320123	2.26937	-2.93225	0.00378165	0.0830363	-2.19483	low_igG - high_igG	FCHO1
-0.726425	4.54325	-2.93187	0.0037861	0.0830363	-2.53021	low_igG - high_igG	C7
-0.266305	3.37975	-2.93127	0.00379307	0.0830368	-2.36863	low_igG - high_igG	GPSM3
-0.20234	6.13968	-2.93098	0.00379644	0.0830368	-2.57145	low_igG - high_igG	PSD4
0.17406	4.77684	2.92923	0.003817	0.0833732	-2.51543	low_igG - high_igG	VPS25
-0.457932	1.57015	-2.92808	0.00383054	0.0835151	-2.14336	low_igG - high_igG	CLEC10A
-0.545633	2.00252	-2.9275	0.00383736	0.0835151	-2.19041	low_igG - high_igG	TPSB2
0.2094	8.70138	2.92735	0.00383906	0.0835151	-2.53923	low_igG - high_igG	RACK1
0.219305	6.61399	2.92573	0.00385822	0.0838188	-2.58796	low_igG - high_igG	TMEM245
-0.412972	-0.435209	-2.92528	0.00386363	0.083823	-1.99424	low_igG - high_igG	LINC01252
-0.356399	6.49258	-2.92233	0.0038988	0.0844721	-2.59719	low_igG - high_igG	SOCS3
0.180245	4.48992	2.91978	0.00392935	0.0850197	-2.51559	low_igG - high_igG	BRCC3
-0.364625	5.93183	-2.91879	0.00394131	0.0850446	-2.59446	low_igG - high_igG	TYMP
-0.842597	7.53066	-2.91872	0.00394217	0.0850446	-2.53865	low_igG - high_igG	SLC34A2
-0.373606	1.74419	-2.91838	0.00394635	0.0850446	-2.18346	low_igG - high_igG	SKAP1
-0.360469	2.86262	-2.91763	0.00395541	0.0851259	-2.30861	low_igG - high_igG	SCAMP5
-0.380272	0.498481	-2.91713	0.00396145	0.0851422	-2.05912	low_igG - high_igG	ESR2
0.376976	0.920019	2.91565	0.00397952	0.0853031	-2.05723	low_igG - high_igG	BFSP1
-0.349506	4.41713	-2.91515	0.00398557	0.0853031	-2.51381	low_igG - high_igG	PTAFR
-0.602506	1.38746	-2.91484	0.00398939	0.0853031	-2.15976	low_igG - high_igG	SELP
0.137121	4.69702	2.91478	0.00399014	0.0853031	-2.55481	low_igG - high_igG	KAT5
-0.268195	4.14049	-2.91386	0.00400137	0.0854299	-2.52192	low_igG - high_igG	DENND5B
0.475439	-0.432586	2.9128	0.00401438	0.0855941	-2.00885	low_igG - high_igG	SCARNA9L
-0.855185	0.188376	-2.912	0.00402421	0.08569	-2.04152	low_igG - high_igG	SLC26A4
0.203152	2.11005	2.91151	0.00403022	0.0857047	-2.21528	low_igG - high_igG	FBXW9
-0.824495	1.12485	-2.91078	0.00403929	0.0857842	-2.24093	low_igG - high_igG	CR2
0.178424	4.37837	2.90986	0.00405061	0.0859113	-2.52612	low_igG - high_igG	MRPL17
-0.376332	0.764393	-2.90878	0.00406403	0.0860827	-2.10939	low_igG - high_igG	LDLRAD2
-0.37002	3.13866	-2.90809	0.00407263	0.0861514	-2.37491	low_igG - high_igG	SLC17A9
-0.328327	0.300429	-2.90679	0.00408883	0.0863382	-2.0555	low_igG - high_igG	SUMO4
-0.282126	2.92467	-2.9062	0.00409623	0.0863382	-2.37534	low_igG - high_igG	GAB3
0.119117	6.31169	2.9061	0.00409755	0.0863382	-2.64341	low_igG - high_igG	OSBP
-0.358462	6.21563	-2.9029	0.00413777	0.0870195	-2.64568	low_igG - high_igG	CIITA
-0.436744	2.62534	-2.90267	0.0041407	0.0870195	-2.2955	low_igG - high_igG	PRF1
-0.355408	3.76508	-2.90201	0.00414904	0.0870811	-2.50691	low_igG - high_igG	IRF8
0.158902	6.01898	2.89958	0.0041799	0.0876146	-2.65976	low_igG - high_igG	FAF2
-0.317321	3.54123	-2.89774	0.00420345	0.0879937	-2.48979	low_igG - high_igG	GNG2
0.161841	8.01955	2.89715	0.00421103	0.0880378	-2.64538	low_igG - high_igG	CAPRIN1
0.221519	1.89717	2.89564	0.00423046	0.0883295	-2.24508	low_igG - high_igG	TRAM2-AS1
-0.326807	4.06219	-2.89428	0.00424801	0.0884286	-2.54206	low_igG - high_igG	SELENOM
0.222157	3.11739	2.89416	0.00424965	0.0884286	-2.38504	low_igG - high_igG	TIMM10
-0.506908	1.72948	-2.89379	0.00425433	0.0884286	-2.21196	low_igG - high_igG	TLL1
-1.07102	-0.651178	-2.89326	0.00426126	0.0884286	-2.0949	low_igG - high_igG	FDCSP
0.150187	3.88198	2.89289	0.0042661	0.0884286	-2.51698	low_igG - high_igG	TMEM199
-0.3228	3.30344	-2.89273	0.00426817	0.0884286	-2.41192	low_igG - high_igG	ITGAE
-0.343449	0.955007	-2.89137	0.00428587	0.0886167	-2.15705	low_igG - high_igG	DOCK4-AS1
0.178924	4.57318	2.89117	0.00428853	0.0886167	-2.59321	low_igG - high_igG	TRUB2
0.16689	4.25823	2.89049	0.00429737	0.0886167	-2.58237	low_igG - high_igG	CYHR1
-0.337533	4.71556	-2.89034	0.00429927	0.0886167	-2.64304	low_igG - high_igG	PLEKHH2
-0.249613	4.53274	-2.889	0.00431686	0.0888656	-2.59263	low_igG - high_igG	NXPE3
0.461102	0.512279	2.88846	0.00432396	0.0888979	-2.10546	low_igG - high_igG	KLHL31
-0.702792	-0.397185	-2.88689	0.00434465	0.0892093	-2.05747	low_igG - high_igG	DQX1
-0.528929	1.95196	-2.88612	0.00435494	0.0893068	-2.32057	low_igG - high_igG	CH25H
-0.373695	3.14101	-2.8852	0.00436708	0.0894418	-2.4197	low_igG - high_igG	IL18
0.128535	6.12113	2.88455	0.00437571	0.0895047	-2.70044	low_igG - high_igG	DHX8
-0.631925	4.13398	-2.88233	0.00440536	0.0897705	-2.62722	low_igG - high_igG	SFRP4
0.181881	6.95592	2.88231	0.00440556	0.0897705	-2.70569	low_igG - high_igG	G3BP2
0.227491	3.01529	2.88219	0.00440718	0.0897705	-2.38691	low_igG - high_igG	CCDC51
0.651406	0.766926	2.88191	0.00441101	0.0897705	-2.13188	low_igG - high_igG	CHRNA7
0.137018	3.92964	2.88114	0.00442126	0.0898655	-2.57333	low_igG - high_igG	RRP8
0.248282	4.93723	2.88063	0.00442822	0.0898727	-2.6744	low_igG - high_igG	TOM1L1
-0.584548	2.95609	-2.88023	0.0044336	0.0898727	-2.43928	low_igG - high_igG	F5
-0.125693	4.89628	-2.87987	0.00443837	0.0898727	-2.66216	low_igG - high_igG	MBD4
-0.516373	2.9888	-2.87915	0.00444806	0.0899558	-2.51843	low_igG - high_igG	COL6A6
0.173516	3.82295	2.87841	0.00445816	0.0900471	-2.54366	low_igG - high_igG	MRPL16
-0.5343	5.94599	-2.87729	0.00447334	0.0900837	-2.71509	low_igG - high_igG	TCIM
-0.426332	2.29152	-2.87708	0.00447609	0.0900837	-2.30772	low_igG - high_igG	FEZ1
-0.259798	5.89059	-2.87703	0.00447677	0.0900837	-2.71664	low_igG - high_igG	TCIRG1
-0.41596	1.17779	-2.87544	0.00449843	0.0904066	-2.22944	low_igG - high_igG	C9orf131
-0.276142	5.59103	-2.87421	0.0045153	0.0905861	-2.71577	low_igG - high_igG	WIPF1
-0.26871	3.36167	-2.87397	0.00451861	0.0905861	-2.55915	low_igG - high_igG	SYTL3
-0.259976	6.99474	-2.87224	0.00454237	0.0909265	-2.72763	low_igG - high_igG	SEL1L3
-0.477689	3.85364	-2.87096	0.00455992	0.0909265	-2.57119	low_igG - high_igG	LIF
-0.400114	3.55196	-2.87087	0.00456115	0.0909265	-2.55302	low_igG - high_igG	FCGR2B
0.169065	4.04489	2.87055	0.00456555	0.0909265	-2.60261	low_igG - high_igG	DDX31
0.174646	4.30415	2.87008	0.00457205	0.0909265	-2.60883	low_igG - high_igG	UBAC1
0.175974	3.59824	2.86965	0.00457807	0.0909265	-2.55292	low_igG - high_igG	JAGN1
-0.451974	6.19826	-2.86936	0.00458216	0.0909265	-2.74095	low_igG - high_igG	CCDC80
-0.438625	2.6911	-2.86869	0.00459146	0.0909265	-2.43164	low_igG - high_igG	CD8A
-0.331662	3.76522	-2.86859	0.00459281	0.0909265	-2.54352	low_igG - high_igG	ADGRE2
-0.679959	-0.251883	-2.86817	0.00459858	0.0909265	-2.13816	low_igG - high_igG	ENKUR
0.184508	2.99206	2.86809	0.0045998	0.0909265	-2.47696	low_igG - high_igG	ZNF419
-0.266683	4.82701	-2.86765	0.00460592	0.0909265	-2.7107	low_igG - high_igG	MEF2C
-0.480684	1.41348	-2.86709	0.00461365	0.0909265	-2.2411	low_igG - high_igG	NKG7
0.169277	4.48083	2.86702	0.00461467	0.0909265	-2.66731	low_igG - high_igG	C17orf80
-0.225222	7.78217	-2.86599	0.0046291	0.0910994	-2.72612	low_igG - high_igG	CFLAR
-0.2895	5.58016	-2.86539	0.00463743	0.0911519	-2.7369	low_igG - high_igG	IRF1
-0.329599	3.92114	-2.86286	0.00467306	0.0915079	-2.64204	low_igG - high_igG	SPN
-0.273102	4.74301	-2.86281	0.00467382	0.0915079	-2.71271	low_igG - high_igG	LMCD1
0.17536	2.2268	2.86237	0.00468	0.0915079	-2.36723	low_igG - high_igG	MON1A
-0.276964	6.57278	-2.86225	0.00468173	0.0915079	-2.76069	low_igG - high_igG	ETS1
-0.435985	5.61325	-2.86201	0.00468506	0.0915079	-2.75161	low_igG - high_igG	IL7R
-0.390252	2.7168	-2.86157	0.00469136	0.0915079	-2.46042	low_igG - high_igG	CCR5
-0.295795	3.81012	-2.86103	0.00469896	0.0915079	-2.60838	low_igG - high_igG	PLPP1
-0.282732	7.23998	-2.86089	0.00470102	0.0915079	-2.7588	low_igG - high_igG	APOL6
-0.549893	2.76416	-2.85941	0.00472205	0.0918063	-2.41033	low_igG - high_igG	PLCH2
0.255351	3.97481	2.85797	0.00474261	0.0920947	-2.60708	low_igG - high_igG	TOP1MT
0.246669	6.49401	2.85591	0.00477216	0.092557	-2.78098	low_igG - high_igG	HACD3
-0.350419	4.19	-2.85455	0.00479177	0.0927241	-2.67105	low_igG - high_igG	APOL3
0.199572	7.33864	2.85441	0.00479377	0.0927241	-2.7787	low_igG - high_igG	CCT3
-0.387717	6.56173	-2.85412	0.00479806	0.0927241	-2.78241	low_igG - high_igG	CFH
-0.279488	3.92242	-2.85237	0.00482336	0.0931013	-2.66061	low_igG - high_igG	FLI1
-0.500332	5.81907	-2.85197	0.00482921	0.0931025	-2.78748	low_igG - high_igG	CLU
-0.271177	5.65705	-2.85033	0.00485322	0.0934536	-2.78522	low_igG - high_igG	VWA1
0.206574	7.78395	2.8498	0.00486085	0.0934885	-2.78031	low_igG - high_igG	RPL23
0.180665	5.95114	2.84912	0.00487088	0.0935697	-2.79278	low_igG - high_igG	NUP188
-0.798711	3.49108	-2.84748	0.00489493	0.0936738	-2.70824	low_igG - high_igG	SFTPD
0.166326	5.02047	2.84735	0.00489693	0.0936738	-2.75812	low_igG - high_igG	UBR7
-0.310889	1.0042	-2.84727	0.00489801	0.0936738	-2.27371	low_igG - high_igG	LYL1
-0.224476	5.8103	-2.84702	0.00490171	0.0936738	-2.7924	low_igG - high_igG	PLEKHA2
-0.384387	4.53581	-2.84677	0.00490539	0.0936738	-2.74388	low_igG - high_igG	GEM
-0.29166	5.65346	-2.84591	0.0049182	0.0938072	-2.79736	low_igG - high_igG	CELF2
0.109903	5.6559	2.84473	0.00493568	0.0939823	-2.79953	low_igG - high_igG	DHX30
-0.444608	3.55073	-2.8445	0.00493906	0.0939823	-2.6699	low_igG - high_igG	GJA5
-0.358202	2.66161	-2.84156	0.00498286	0.0946291	-2.47581	low_igG - high_igG	DTX2P1-UPK3BP1-PMS2P11
0.311034	3.91141	2.84136	0.00498587	0.0946291	-2.68464	low_igG - high_igG	PITPNM3
-0.271277	6.72202	-2.84104	0.00499069	0.0946291	-2.81775	low_igG - high_igG	SAMHD1
0.130109	5.68095	2.83979	0.00500946	0.094812	-2.81433	low_igG - high_igG	ARFGAP2
-0.470135	0.429147	-2.83955	0.00501305	0.094812	-2.2399	low_igG - high_igG	PRH1-TAS2R14
-0.461094	3.15733	-2.83923	0.005018	0.094812	-2.60418	low_igG - high_igG	LRG1
-0.664377	4.4676	-2.83851	0.00502874	0.0948633	-2.76919	low_igG - high_igG	SLC6A14
0.181053	3.51157	2.83808	0.00503528	0.0948633	-2.60865	low_igG - high_igG	PGAP2
-0.383873	3.12056	-2.83785	0.0050387	0.0948633	-2.60963	low_igG - high_igG	CD52
0.199969	3.50297	2.83749	0.00504429	0.0948633	-2.62728	low_igG - high_igG	RBFA
0.194351	4.42425	2.83632	0.00506192	0.0949722	-2.73459	low_igG - high_igG	MRPL24
-0.451943	2.37595	-2.83598	0.00506713	0.0949722	-2.49431	low_igG - high_igG	PLN
-0.20556	5.54321	-2.83589	0.00506849	0.0949722	-2.81961	low_igG - high_igG	SEMA4D
-0.373552	2.44837	-2.83546	0.00507498	0.0949722	-2.49114	low_igG - high_igG	VAMP5
0.137643	5.60279	2.83516	0.00507958	0.0949722	-2.82213	low_igG - high_igG	OXSR1
-1.24864	-1.44214	-2.83428	0.00509303	0.0951132	-2.18424	low_igG - high_igG	MEF2B
-0.298701	4.68368	-2.83257	0.00511921	0.0954739	-2.76388	low_igG - high_igG	SERPINB9
-0.489527	6.54066	-2.83225	0.0051242	0.0954739	-2.83899	low_igG - high_igG	SERPINE1
-0.186515	4.78512	-2.83079	0.00514669	0.0957819	-2.79767	low_igG - high_igG	DCUN1D3
-0.375999	7.0338	-2.83004	0.00515822	0.0958407	-2.84195	low_igG - high_igG	LCP1
-0.323543	6.84226	-2.82963	0.00516451	0.0958407	-2.84381	low_igG - high_igG	CTSS
-0.343011	5.48215	-2.82943	0.00516771	0.0958407	-2.83673	low_igG - high_igG	CRISPLD2
-0.427759	-0.00578862	-2.8286	0.00518057	0.0959629	-2.24053	low_igG - high_igG	TNRC18P1
-0.314523	4.05125	-2.8278	0.00519297	0.0959629	-2.75176	low_igG - high_igG	RASGRP1
-0.156035	5.53227	-2.82767	0.00519493	0.0959629	-2.84247	low_igG - high_igG	CYBC1
0.254738	2.52511	2.8267	0.00521009	0.0959629	-2.51231	low_igG - high_igG	TLCD1
-0.500016	-0.688486	-2.82667	0.00521047	0.0959629	-2.23229	low_igG - high_igG	CACNA1F
0.218473	3.56189	2.82658	0.00521193	0.0959629	-2.64558	low_igG - high_igG	SLC35D2
-0.915335	3.42985	-2.82629	0.00521649	0.0959629	-2.75556	low_igG - high_igG	AQP4
-0.26576	3.15805	-2.82541	0.00523027	0.0959629	-2.64855	low_igG - high_igG	LINC00641
0.161174	5.0734	2.82526	0.00523256	0.0959629	-2.82635	low_igG - high_igG	NELFE
0.240071	2.31909	2.82495	0.00523747	0.0959629	-2.46425	low_igG - high_igG	C17orf58
-0.262217	5.13323	-2.82479	0.00523987	0.0959629	-2.83738	low_igG - high_igG	VDR
-0.315491	3.58314	-2.82199	0.00528406	0.0966624	-2.68022	low_igG - high_igG	GIMAP8
0.225841	3.82533	2.82103	0.00529923	0.096758	-2.68012	low_igG - high_igG	CCDC86
0.144479	5.89477	2.8209	0.00530131	0.096758	-2.86991	low_igG - high_igG	NUP133
-0.338487	-0.0514097	-2.81958	0.00532213	0.0970279	-2.25507	low_igG - high_igG	PCBP2-OT1
0.339656	0.138702	2.81794	0.0053484	0.0973506	-2.27324	low_igG - high_igG	DCST1-AS1
-0.754259	-0.724866	-2.81771	0.00535193	0.0973506	-2.25145	low_igG - high_igG	MAP3K19
0.222674	2.42364	2.81674	0.0053675	0.0974176	-2.50619	low_igG - high_igG	FXN
-0.354622	0.207902	-2.81673	0.00536771	0.0974176	-2.28229	low_igG - high_igG	LRRC19
-0.292694	3.26089	-2.81541	0.00538891	0.0976921	-2.6392	low_igG - high_igG	IL15RA
-0.621795	-0.755309	-2.81414	0.00540933	0.0978837	-2.23727	low_igG - high_igG	BHLHA15
-0.198214	6.81524	-2.81356	0.0054187	0.0978837	-2.89136	low_igG - high_igG	EDEM1
-0.295156	3.97157	-2.8133	0.00542283	0.0978837	-2.75624	low_igG - high_igG	NUAK2
-0.355059	3.50804	-2.81325	0.0054238	0.0978837	-2.70929	low_igG - high_igG	NPIPB4
0.122719	7.09594	2.81213	0.00544193	0.0981011	-2.89303	low_igG - high_igG	CELF1
-0.350158	3.29922	-2.80726	0.00552134	0.0994136	-2.71794	low_igG - high_igG	S1PR1
-0.246967	3.66659	-2.80678	0.00552936	0.0994136	-2.74211	low_igG - high_igG	PLK3
0.2166	3.61989	2.80654	0.00553327	0.0994136	-2.7365	low_igG - high_igG	ACY1
0.15471	6.16457	2.80612	0.00554021	0.0994274	-2.91422	low_igG - high_igG	VEZF1
0.142439	5.56962	2.80549	0.00555064	0.0995035	-2.90325	low_igG - high_igG	APEH
-0.403008	5.68133	-2.80432	0.00556989	0.0997375	-2.90865	low_igG - high_igG	CYP1B1
0.223121	3.45652	2.80282	0.0055949	0.0999332	-2.71291	low_igG - high_igG	MRPS17
0.170291	5.05726	2.80251	0.00560003	0.0999332	-2.88076	low_igG - high_igG	BRD3
-0.202881	3.71431	-2.80242	0.00560152	0.0999332	-2.75151	low_igG - high_igG	HELB
-0.316527	3.4285	-2.80187	0.00561077	0.0999332	-2.71467	low_igG - high_igG	CCDC102B
-0.36757	1.48689	-2.80173	0.00561308	0.0999332	-2.49638	low_igG - high_igG	MIR29B2CHG
-0.249888	3.04122	-2.80143	0.00561806	0.0999332	-2.63661	low_igG - high_igG	APOBEC3F
0.154259	5.10866	2.8	0.00564192	0.100074	-2.8974	low_igG - high_igG	HLCS
-0.970609	-0.0990512	-2.79983	0.00564487	0.100074	-2.38087	low_igG - high_igG	HHLA2
-0.332038	2.44377	-2.79983	0.00564488	0.100074	-2.59108	low_igG - high_igG	NLRP3
0.220004	5.09369	2.79947	0.00565083	0.100074	-2.8957	low_igG - high_igG	NLN
-0.340127	2.52414	-2.79903	0.00565833	0.100097	-2.60651	low_igG - high_igG	RNF138P1
-0.237155	2.03201	-2.79802	0.00567519	0.100285	-2.517	low_igG - high_igG	PIGL
0.203396	3.95304	2.79697	0.00569298	0.100489	-2.77877	low_igG - high_igG	GLRX5
-0.426221	1.18764	-2.7964	0.0057026	0.100548	-2.4098	low_igG - high_igG	ITPRIPL1
0.170677	5.92087	2.79582	0.00571239	0.100611	-2.94003	low_igG - high_igG	PHF14
-0.224389	4.3375	-2.79418	0.00574039	0.100993	-2.85765	low_igG - high_igG	KCNAB2
-0.498245	-0.761048	-2.79288	0.00576258	0.101273	-2.29461	low_igG - high_igG	KLRC4
-0.158304	5.61358	-2.79218	0.00577458	0.101373	-2.94058	low_igG - high_igG	TBC1D9
-0.733638	4.61	-2.79088	0.00579682	0.101653	-2.92047	low_igG - high_igG	C4B
-0.214791	8.78845	-2.79013	0.00580979	0.101769	-2.907	low_igG - high_igG	HLA-E
0.205988	3.80339	2.78637	0.00587478	0.102796	-2.79146	low_igG - high_igG	NDUFS4
-0.361785	2.62817	-2.78307	0.00593249	0.103693	-2.60634	low_igG - high_igG	LILRB2
-0.481181	-0.682329	-2.78135	0.00596273	0.104078	-2.34294	low_igG - high_igG	CD40LG
0.233879	4.59829	2.78108	0.00596748	0.104078	-2.89437	low_igG - high_igG	NSMF
-0.466738	2.61099	-2.78018	0.0059834	0.104243	-2.68746	low_igG - high_igG	NR4A3
-0.598709	4.51837	-2.77887	0.00600653	0.104533	-2.90502	low_igG - high_igG	UBD
0.154892	4.46836	2.77596	0.00605837	0.105119	-2.90298	low_igG - high_igG	SPOUT1
0.14628	3.94896	2.77573	0.00606249	0.105119	-2.82663	low_igG - high_igG	REXO4
-0.204155	5.91804	-2.77568	0.00606342	0.105119	-2.99183	low_igG - high_igG	ENTPD1
-0.217429	3.37254	-2.77552	0.00606632	0.105119	-2.78873	low_igG - high_igG	FBXO44
0.173917	5.7017	2.77505	0.00607482	0.105153	-2.98579	low_igG - high_igG	MAF1
0.122569	5.56477	2.77359	0.00610107	0.105494	-2.99062	low_igG - high_igG	TRIM27
0.317263	1.11474	2.77299	0.00611174	0.105565	-2.44768	low_igG - high_igG	ZHX1-C8orf76
-0.367013	0.836471	-2.77261	0.0061187	0.105572	-2.44529	low_igG - high_igG	C22orf34
0.140055	4.4969	2.77194	0.00613069	0.10565	-2.91369	low_igG - high_igG	LAS1L
0.19181	2.09598	2.77163	0.00613632	0.10565	-2.57557	low_igG - high_igG	OXSM
-0.275303	3.61529	-2.77063	0.00615452	0.105832	-2.84128	low_igG - high_igG	TBXAS1
0.171153	4.31852	2.77032	0.00616004	0.105832	-2.89897	low_igG - high_igG	SURF6
-0.329494	1.8029	-2.7696	0.00617322	0.105838	-2.56016	low_igG - high_igG	SARDH
-0.281228	2.14063	-2.76958	0.00617358	0.105838	-2.59306	low_igG - high_igG	NRROS
0.165145	5.27153	2.76849	0.00619345	0.105962	-2.97814	low_igG - high_igG	POLR1B
0.22378	8.68042	2.76846	0.00619394	0.105962	-2.97338	low_igG - high_igG	RPL8
-0.437271	-0.414983	-2.7655	0.00624818	0.106725	-2.36286	low_igG - high_igG	LOC100130207
-0.951818	-1.11808	-2.76513	0.00625506	0.106725	-2.36388	low_igG - high_igG	C8orf34-AS1
-0.680634	-0.705537	-2.76465	0.00626379	0.106725	-2.37793	low_igG - high_igG	MYBPC2
0.18116	4.7185	2.76439	0.0062686	0.106725	-2.96221	low_igG - high_igG	SAV1
-0.158497	6.07484	-2.76363	0.00628267	0.106725	-3.02408	low_igG - high_igG	SDF4
0.168044	3.84965	2.76356	0.00628395	0.106725	-2.86763	low_igG - high_igG	DPM2
-0.389978	3.61128	-2.76322	0.00629039	0.106725	-2.8898	low_igG - high_igG	TMEM119
0.191779	3.31861	2.76315	0.00629161	0.106725	-2.75869	low_igG - high_igG	NTMT1
0.20398	4.1664	2.76241	0.00630528	0.106845	-2.90091	low_igG - high_igG	MRPS18A
0.22944	5.49541	2.76202	0.00631254	0.106855	-3.00194	low_igG - high_igG	CYC1
-0.156486	5.43882	-2.76137	0.00632464	0.106947	-3.01028	low_igG - high_igG	EIF2AK3
0.149633	5.82609	2.76067	0.00633763	0.10704	-3.03029	low_igG - high_igG	FBXW11
0.530032	1.03761	2.76036	0.00634342	0.10704	-2.46584	low_igG - high_igG	RCOR2
-0.245847	5.04947	-2.75907	0.00636757	0.107335	-2.99327	low_igG - high_igG	TGFB1
-0.227476	3.1929	-2.75779	0.00639152	0.107626	-2.81652	low_igG - high_igG	DENND1C
0.173504	5.69345	2.75649	0.00641595	0.107844	-3.03354	low_igG - high_igG	ADSS2
-0.655642	-0.485543	-2.75629	0.00641982	0.107844	-2.39934	low_igG - high_igG	FAM153A
-0.224211	4.87141	-2.7557	0.00643093	0.107844	-3.00867	low_igG - high_igG	AKAP17A
-0.211436	5.24946	-2.75568	0.00643127	0.107844	-3.0203	low_igG - high_igG	STK10
-0.245107	4.55031	-2.75496	0.00644491	0.107961	-2.96952	low_igG - high_igG	PLEKHO1
-0.331632	1.56356	-2.7525	0.00649164	0.10863	-2.60548	low_igG - high_igG	FAM13C
-0.302802	5.88837	-2.75029	0.00653381	0.109044	-3.05263	low_igG - high_igG	MAN1A1
-0.195274	3.54184	-2.7502	0.00653557	0.109044	-2.87125	low_igG - high_igG	TMEM106A
0.177698	4.18239	2.75014	0.00653668	0.109044	-2.93585	low_igG - high_igG	NDUFS3
-0.380589	0.75164	-2.74841	0.00656983	0.109484	-2.50276	low_igG - high_igG	DPEP2
0.166718	3.44112	2.74755	0.00658656	0.109649	-2.83801	low_igG - high_igG	SNUPN
-0.69612	1.95482	-2.74649	0.006607	0.109793	-2.75257	low_igG - high_igG	COMP
0.119368	5.50533	2.74639	0.00660885	0.109793	-3.05745	low_igG - high_igG	GOSR1
-0.434659	1.39747	-2.74541	0.00662787	0.109944	-2.61943	low_igG - high_igG	MEOX2
0.18475	2.92658	2.74515	0.00663291	0.109944	-2.76178	low_igG - high_igG	TMEM223
0.192359	7.85835	2.74487	0.00663842	0.109944	-3.06122	low_igG - high_igG	SET
-0.287938	4.72876	-2.74408	0.00665386	0.110086	-3.0203	low_igG - high_igG	ABCA7
0.111763	5.26036	2.74049	0.00672401	0.111133	-3.05953	low_igG - high_igG	DCAF1
0.167385	4.27711	2.73861	0.00676109	0.111593	-2.96834	low_igG - high_igG	UTP14A
0.170734	6.3378	2.73837	0.00676574	0.111593	-3.09376	low_igG - high_igG	GPX4
-0.378926	-0.0022187	-2.73759	0.00678124	0.111734	-2.46382	low_igG - high_igG	LOC100506606
0.144081	5.3018	2.73663	0.00680031	0.111834	-3.07076	low_igG - high_igG	PSMC5
-0.37693	0.888145	-2.73659	0.00680116	0.111834	-2.51775	low_igG - high_igG	ASB2
-0.575058	1.40062	-2.73589	0.00681499	0.111947	-2.54593	low_igG - high_igG	TG
-0.357724	0.645205	-2.73501	0.00683263	0.112009	-2.53558	low_igG - high_igG	SAMD3
-0.42634	0.763965	-2.73441	0.00684452	0.112009	-2.56054	low_igG - high_igG	MS4A2
-0.299975	1.65568	-2.73398	0.00685321	0.112009	-2.60921	low_igG - high_igG	IL15
0.361935	3.93934	2.73378	0.00685715	0.112009	-2.97543	low_igG - high_igG	ETV4
-0.296975	2.21473	-2.73363	0.00686012	0.112009	-2.72866	low_igG - high_igG	TMEM273
-0.240478	6.30434	-2.73361	0.00686052	0.112009	-3.10424	low_igG - high_igG	SSR4
0.163559	3.81194	2.73159	0.00690108	0.112471	-2.9254	low_igG - high_igG	MRPL27
0.214539	5.80142	2.731	0.00691299	0.112471	-3.10624	low_igG - high_igG	NR1D2
0.273434	-0.176371	2.7309	0.00691507	0.112471	-2.46951	low_igG - high_igG	CDKL3
0.135711	3.74699	2.73043	0.00692449	0.112471	-2.93218	low_igG - high_igG	SHQ1
-0.262459	5.98385	-2.73029	0.00692729	0.112471	-3.10823	low_igG - high_igG	IL4R
0.118666	7.10158	2.73012	0.00693073	0.112471	-3.11071	low_igG - high_igG	NUP98
0.173098	4.9842	2.728	0.00697368	0.112944	-3.07234	low_igG - high_igG	ATIC
0.254156	1.34632	2.72799	0.0069739	0.112944	-2.60638	low_igG - high_igG	FAM86C2P
0.206172	3.25014	2.72729	0.00698809	0.11306	-2.87465	low_igG - high_igG	FBXL6
-0.257919	2.96217	-2.72662	0.00700185	0.113168	-2.88257	low_igG - high_igG	TCF7
0.168013	3.5008	2.72487	0.0070376	0.113632	-2.91478	low_igG - high_igG	PAAF1
-0.383403	1.79115	-2.72302	0.00707556	0.114131	-2.69491	low_igG - high_igG	KLRK1
-0.264853	2.17295	-2.72122	0.00711283	0.114594	-2.75341	low_igG - high_igG	CFAP69
-0.42526	3.43049	-2.7204	0.00712971	0.114594	-2.88101	low_igG - high_igG	EGFL6
0.191363	7.47023	2.72038	0.00713011	0.114594	-3.12952	low_igG - high_igG	IPO7
-0.282821	1.80588	-2.72025	0.00713278	0.114594	-2.69029	low_igG - high_igG	SLC16A6
0.300128	5.72413	2.71942	0.00715001	0.114757	-3.13062	low_igG - high_igG	GAS5
0.13117	5.90353	2.71874	0.00716418	0.114815	-3.13923	low_igG - high_igG	CNP
-0.239086	6.69098	-2.71857	0.0071679	0.114815	-3.14179	low_igG - high_igG	STK17B
-0.412902	0.374953	-2.71733	0.00719377	0.115107	-2.5475	low_igG - high_igG	DBH-AS1
0.154104	7.36575	2.71701	0.00720047	0.115107	-3.14041	low_igG - high_igG	EPRS1
0.185956	3.70999	2.71617	0.00721801	0.115212	-2.9619	low_igG - high_igG	CDK7
0.25128	6.30573	2.71601	0.00722131	0.115212	-3.14931	low_igG - high_igG	SMAD3
-0.408192	0.611577	-2.71391	0.00726555	0.115803	-2.56998	low_igG - high_igG	WAKMAR2
-0.466803	0.840809	-2.71302	0.00728435	0.115988	-2.63584	low_igG - high_igG	SLC1A2
-0.399408	1.23291	-2.71235	0.00729842	0.116008	-2.64122	low_igG - high_igG	TXLNB
-0.405969	0.749683	-2.71228	0.00730005	0.116008	-2.61664	low_igG - high_igG	CXCR3
-0.576588	2.0346	-2.71032	0.00734154	0.116552	-2.77213	low_igG - high_igG	RND1
-0.218882	5.69968	-2.7099	0.00735055	0.11658	-3.15717	low_igG - high_igG	FUT8
0.180215	6.09422	2.70683	0.00741627	0.117507	-3.1693	low_igG - high_igG	EIF3M
-0.36413	0.174876	-2.70545	0.00744599	0.117806	-2.56696	low_igG - high_igG	CFP
-0.268683	5.86426	-2.70475	0.00746112	0.117806	-3.17456	low_igG - high_igG	TRIM22
0.191785	6.59571	2.70463	0.00746365	0.117806	-3.18115	low_igG - high_igG	VDAC1
0.159039	2.85553	2.70457	0.00746498	0.117806	-2.8676	low_igG - high_igG	POC5
0.134747	8.37295	2.70425	0.00747176	0.117806	-3.15055	low_igG - high_igG	HNRNPK
0.180551	3.52324	2.70355	0.00748699	0.117931	-2.96543	low_igG - high_igG	BEND3
-0.349289	1.25481	-2.70273	0.00750484	0.117995	-2.70918	low_igG - high_igG	TRABD2A
-0.506367	1.92537	-2.70258	0.00750815	0.117995	-2.71777	low_igG - high_igG	TDO2
0.134883	4.484	2.70235	0.00751305	0.117995	-3.10143	low_igG - high_igG	ZBTB34
-0.449545	2.57324	-2.70039	0.00755579	0.118467	-2.84211	low_igG - high_igG	THEMIS
0.135281	5.25727	2.7003	0.00755783	0.118467	-3.16752	low_igG - high_igG	TADA3
-0.296219	2.61111	-2.69476	0.00767979	0.120262	-2.86383	low_igG - high_igG	CYGB
0.144714	4.30954	2.6917	0.00774793	0.121041	-3.11426	low_igG - high_igG	FN3KRP
-0.307159	0.2227	-2.69133	0.00775612	0.121041	-2.59755	low_igG - high_igG	BRD7P3
0.116434	4.26639	2.69126	0.00775757	0.121041	-3.10898	low_igG - high_igG	COG8
-0.186608	5.25648	-2.69093	0.00776499	0.121041	-3.18578	low_igG - high_igG	MRTFA
-0.299303	2.36331	-2.69079	0.0077683	0.121041	-2.83014	low_igG - high_igG	LAT
0.243704	2.75494	2.6905	0.00777469	0.121041	-2.89045	low_igG - high_igG	SERF1B
0.173776	6.82778	2.68949	0.00779748	0.121279	-3.2188	low_igG - high_igG	IARS2
-0.45391	0.407404	-2.68884	0.00781206	0.12128	-2.63248	low_igG - high_igG	BCL2L14
0.171003	3.00922	2.68881	0.00781258	0.12128	-2.9112	low_igG - high_igG	CLP1
-0.251747	3.91625	-2.68812	0.00782834	0.121407	-3.09126	low_igG - high_igG	RFX3
0.175216	4.82194	2.68757	0.00784073	0.121455	-3.16943	low_igG - high_igG	MCUR1
0.111031	6.282	2.68731	0.00784651	0.121455	-3.22521	low_igG - high_igG	WDR82
-0.356646	1.01313	-2.68679	0.0078582	0.121519	-2.65173	low_igG - high_igG	MEFV
0.205222	3.65749	2.68442	0.0079121	0.122235	-3.04337	low_igG - high_igG	BCL7A
-0.302954	4.7935	-2.68366	0.00792941	0.122385	-3.15859	low_igG - high_igG	TSHZ2
0.157726	3.86978	2.68156	0.00797753	0.12301	-3.0716	low_igG - high_igG	PLEKHJ1
-0.417125	0.476919	-2.68011	0.00801075	0.123298	-2.71646	low_igG - high_igG	ICAM4
-0.246315	9.273	-2.68008	0.00801154	0.123298	-3.17186	low_igG - high_igG	HLA-C
0.119006	4.86165	2.6786	0.00804577	0.123579	-3.1929	low_igG - high_igG	TAF5L
0.148596	4.14991	2.67789	0.00806206	0.123579	-3.11075	low_igG - high_igG	PDCL
-0.308147	4.85558	-2.67787	0.00806263	0.123579	-3.19275	low_igG - high_igG	IRAK3
0.205559	7.35338	2.67755	0.00807012	0.123579	-3.24331	low_igG - high_igG	TOMM20
-0.252864	2.05993	-2.67729	0.00807612	0.123579	-2.85204	low_igG - high_igG	SLC49A3
-0.725246	-0.395109	-2.67726	0.0080767	0.123579	-2.63089	low_igG - high_igG	DNAAF1
-0.335273	3.00336	-2.67697	0.00808351	0.123579	-2.99816	low_igG - high_igG	FLJ32255
0.265641	5.63689	2.67617	0.00810219	0.123653	-3.23783	low_igG - high_igG	NDUFB9
0.190768	5.30803	2.67547	0.00811841	0.123653	-3.23737	low_igG - high_igG	CTDSPL
0.361719	3.12517	2.67545	0.00811888	0.123653	-2.95476	low_igG - high_igG	CRMP1
-0.323928	5.32174	-2.67509	0.00812733	0.123653	-3.23206	low_igG - high_igG	CD4
0.161876	6.6782	2.675	0.00812932	0.123653	-3.25707	low_igG - high_igG	RSL1D1
0.156084	5.69132	2.67478	0.00813445	0.123653	-3.2512	low_igG - high_igG	ANKS1A
-0.334926	2.75744	-2.67395	0.00815381	0.123757	-2.97228	low_igG - high_igG	RPS16P5
-0.462751	-0.473333	-2.67383	0.0081567	0.123757	-2.57859	low_igG - high_igG	STX1B
0.156375	5.94385	2.6729	0.00817844	0.123892	-3.25488	low_igG - high_igG	PRPF19
0.157814	3.74727	2.6728	0.00818094	0.123892	-3.07503	low_igG - high_igG	RNF8
0.146177	6.03237	2.67202	0.00819916	0.124051	-3.26174	low_igG - high_igG	NUP160
0.170665	5.58034	2.67113	0.00822008	0.124251	-3.24621	low_igG - high_igG	TMX2
0.546911	2.96638	2.67062	0.00823219	0.124317	-3.14357	low_igG - high_igG	SPTB
-0.243382	4.44299	-2.66974	0.00825311	0.12447	-3.17998	low_igG - high_igG	RABAC1
-0.447414	1.65876	-2.66954	0.0082578	0.12447	-2.80815	low_igG - high_igG	LYVE1
0.14616	6.41048	2.66844	0.00828386	0.124746	-3.27366	low_igG - high_igG	FGD5-AS1
0.267937	3.03467	2.66808	0.00829247	0.124759	-2.9366	low_igG - high_igG	FANCE
-0.321041	3.78171	-2.66711	0.00831544	0.124988	-3.11296	low_igG - high_igG	CD40
0.138977	5.71152	2.66554	0.00835289	0.125434	-3.27174	low_igG - high_igG	TEX2
0.164301	6.93552	2.66402	0.00838929	0.125863	-3.28213	low_igG - high_igG	DAG1
0.168134	5.46769	2.66311	0.00841131	0.126076	-3.27344	low_igG - high_igG	NFYA
-0.157458	5.40314	-2.66196	0.00843907	0.126234	-3.27415	low_igG - high_igG	RPS6KA1
0.19401	3.69387	2.66177	0.00844355	0.126234	-3.09643	low_igG - high_igG	PYCR3
-0.315147	2.57226	-2.66112	0.0084593	0.126234	-2.9282	low_igG - high_igG	APOBEC3D
0.131443	6.05032	2.66072	0.00846891	0.126234	-3.28918	low_igG - high_igG	AQR
-0.345633	0.799189	-2.66048	0.00847476	0.126234	-2.70451	low_igG - high_igG	SIGLEC7
0.43361	3.03198	2.66043	0.0084761	0.126234	-2.98216	low_igG - high_igG	RAB6B
-0.212485	3.0727	-2.6604	0.00847673	0.126234	-3.055	low_igG - high_igG	N4BP2L1
0.109755	4.92064	2.66006	0.00848506	0.126241	-3.24625	low_igG - high_igG	RBM22
0.167902	4.81825	2.6575	0.0085473	0.127049	-3.2353	low_igG - high_igG	PEX5
0.147657	5.42776	2.65567	0.0085922	0.127599	-3.28455	low_igG - high_igG	RPS6KC1
-0.210783	3.64947	-2.65482	0.00861288	0.127606	-3.14223	low_igG - high_igG	ARSG
-0.263048	0.785787	-2.65469	0.00861608	0.127606	-2.7366	low_igG - high_igG	LOC100289511
0.327173	3.80254	2.65468	0.00861646	0.127606	-3.15357	low_igG - high_igG	GALNT12
-0.997248	3.45737	-2.65354	0.00864445	0.127903	-3.18482	low_igG - high_igG	SCGB3A2
0.169395	3.39347	2.65295	0.00865912	0.128002	-3.08549	low_igG - high_igG	PRKRIP1
-0.493221	4.66855	-2.65119	0.00870274	0.128529	-3.23628	low_igG - high_igG	HTRA3
-0.286212	1.73398	-2.65054	0.00871891	0.128562	-2.84669	low_igG - high_igG	IL3RA
-0.277274	3.51073	-2.65045	0.00872095	0.128562	-3.12545	low_igG - high_igG	FAM49A
0.670233	0.431566	2.6494	0.00874718	0.128775	-2.69258	low_igG - high_igG	SLC35F3
-0.186714	1.49863	-2.64923	0.0087514	0.128775	-2.81841	low_igG - high_igG	KDM8
0.222057	8.36094	2.64844	0.00877123	0.128949	-3.29385	low_igG - high_igG	NPM1
0.11963	4.32741	2.64668	0.00881516	0.129477	-3.22476	low_igG - high_igG	CNOT10
0.206636	3.37437	2.64507	0.00885591	0.129595	-3.06541	low_igG - high_igG	CENPP
0.215417	6.04796	2.6449	0.00886003	0.129595	-3.32729	low_igG - high_igG	MCM3
0.203375	6.92755	2.64448	0.00887066	0.129595	-3.33189	low_igG - high_igG	EIF3H
0.174393	4.01922	2.64446	0.00887119	0.129595	-3.17927	low_igG - high_igG	PIGC
0.11898	5.1885	2.64446	0.00887128	0.129595	-3.3017	low_igG - high_igG	DAXX
0.35483	0.361976	2.64445	0.00887149	0.129595	-2.73844	low_igG - high_igG	LOC105376805
0.142265	7.72638	2.64377	0.00888863	0.129601	-3.32062	low_igG - high_igG	NF1
-0.549852	3.63371	-2.64371	0.00889018	0.129601	-3.16499	low_igG - high_igG	IDO1
0.13686	7.514	2.64343	0.0088972	0.129601	-3.32544	low_igG - high_igG	DDB1
-0.491994	1.58153	-2.64316	0.00890415	0.129601	-2.82154	low_igG - high_igG	RGS4
0.151101	5.03837	2.64272	0.00891522	0.129645	-3.29202	low_igG - high_igG	FAM32A
0.199584	7.30606	2.6421	0.00893089	0.129689	-3.33213	low_igG - high_igG	RPL14
-0.342466	3.38555	-2.64197	0.00893434	0.129689	-3.15035	low_igG - high_igG	MMP19
-0.442433	1.30658	-2.6415	0.00894623	0.129713	-2.8144	low_igG - high_igG	LINC02605
0.158197	4.97939	2.64127	0.00895212	0.129713	-3.29678	low_igG - high_igG	TAF15
-0.186351	7.23154	-2.63972	0.00899156	0.130167	-3.33536	low_igG - high_igG	CREB3L2
0.131615	5.43864	2.63933	0.00900163	0.130196	-3.32832	low_igG - high_igG	KLHL12
0.1098	5.63729	2.63882	0.00901464	0.130267	-3.33755	low_igG - high_igG	GGNBP2
0.205992	5.50906	2.63838	0.0090259	0.130313	-3.32612	low_igG - high_igG	CACYBP
0.143012	6.20656	2.63764	0.00904493	0.130471	-3.34976	low_igG - high_igG	KIF3B
0.170071	3.48179	2.63724	0.00905514	0.130475	-3.15853	low_igG - high_igG	ZNF354A
0.135448	4.43232	2.637	0.00906147	0.130475	-3.2541	low_igG - high_igG	HARS2
0.17391	4.24122	2.63539	0.00910304	0.130957	-3.23879	low_igG - high_igG	AIFM1
-0.290784	3.13007	-2.63494	0.00911467	0.131007	-3.12477	low_igG - high_igG	CSF2RA
-0.225161	3.67789	-2.63073	0.00922403	0.132461	-3.23097	low_igG - high_igG	ZNF154
0.139788	3.74086	2.63027	0.00923605	0.132515	-3.18537	low_igG - high_igG	ZNHIT3
-0.498355	-0.0694051	-2.62919	0.00926443	0.132804	-2.68663	low_igG - high_igG	CDKN2B-AS1
0.142962	4.55299	2.6286	0.00928012	0.13291	-3.28259	low_igG - high_igG	TOR1A
-0.191196	3.15979	-2.62826	0.00928902	0.13292	-3.10308	low_igG - high_igG	FBXO10
0.121056	4.78867	2.62648	0.00933578	0.13343	-3.31759	low_igG - high_igG	UBXN1
-0.514517	4.07765	-2.62628	0.00934125	0.13343	-3.21085	low_igG - high_igG	SERPINE2
0.216942	6.22848	2.62329	0.00942054	0.134443	-3.383	low_igG - high_igG	FKBP4
0.158946	5.98079	2.62027	0.00950145	0.135478	-3.3921	low_igG - high_igG	CDC5L
-0.312824	0.341078	-2.61911	0.0095326	0.135802	-2.79019	low_igG - high_igG	LOC100506124
-0.298258	3.30366	-2.61866	0.00954472	0.135854	-3.16837	low_igG - high_igG	SLC7A5P2
0.106281	5.71578	2.61777	0.00956876	0.136076	-3.3938	low_igG - high_igG	ARIH2
-0.370583	2.83699	-2.61723	0.00958347	0.136165	-3.07583	low_igG - high_igG	PLA2G7
-0.333689	-0.400137	-2.61679	0.00959548	0.136215	-2.71972	low_igG - high_igG	AIRN
-0.379798	1.33567	-2.61565	0.00962634	0.136533	-2.89465	low_igG - high_igG	CCDC152
0.124511	7.88623	2.61379	0.00967695	0.13713	-3.39017	low_igG - high_igG	NUFIP2
0.140907	5.17446	2.61225	0.00971899	0.137604	-3.38413	low_igG - high_igG	FAM120AOS
-0.38405	0.395763	-2.60972	0.00978857	0.138468	-2.81411	low_igG - high_igG	MIR155HG
0.204077	3.65871	2.60921	0.00980266	0.138545	-3.25404	low_igG - high_igG	PCBP4
0.183113	4.09914	2.60812	0.00983298	0.138852	-3.31457	low_igG - high_igG	ARPIN-AP3S2
-0.336538	3.51505	-2.60775	0.00984332	0.138876	-3.22533	low_igG - high_igG	TFEC
0.181739	3.21534	2.60659	0.00987538	0.139157	-3.1341	low_igG - high_igG	RABEPK
0.18042	3.05612	2.60641	0.00988048	0.139157	-3.13002	low_igG - high_igG	ZNF16
0.185832	3.18598	2.60487	0.00992323	0.139636	-3.13935	low_igG - high_igG	LCMT2
0.18781	4.4417	2.60364	0.00995773	0.14	-3.32835	low_igG - high_igG	TXNL4A
0.118788	6.32768	2.60289	0.00997882	0.140174	-3.43904	low_igG - high_igG	RETREG3
-0.218445	2.55322	-2.60256	0.00998818	0.140183	-3.08255	low_igG - high_igG	STAMBPL1
-0.519812	2.32897	-2.60172	0.0100118	0.140391	-3.03735	low_igG - high_igG	CSMD2
0.156087	5.65324	2.60055	0.0100447	0.14073	-3.42912	low_igG - high_igG	AFG3L2
0.174796	2.97885	2.59934	0.010079	0.141015	-3.11393	low_igG - high_igG	CDC26
-0.394872	4.00687	-2.59899	0.0100889	0.141015	-3.29064	low_igG - high_igG	LILRB4
0.184562	4.82735	2.5989	0.0100913	0.141015	-3.3728	low_igG - high_igG	ANP32B
-0.495316	0.24963	-2.59798	0.0101175	0.141259	-2.81323	low_igG - high_igG	SIGLEC8
0.206471	2.92402	2.59651	0.0101593	0.14172	-3.15286	low_igG - high_igG	ZNF112
0.146387	5.44937	2.59617	0.010169	0.141732	-3.43534	low_igG - high_igG	PHF2
-0.216515	3.94151	-2.59534	0.0101928	0.141941	-3.32621	low_igG - high_igG	HACD4
-0.382069	0.00634599	-2.59496	0.0102038	0.141971	-2.796	low_igG - high_igG	IDI2-AS1
0.199808	2.30078	2.59441	0.0102195	0.141984	-3.0787	low_igG - high_igG	FAM86DP
-0.478393	5.24455	-2.59429	0.0102229	0.141984	-3.42303	low_igG - high_igG	PCDH7
0.113537	5.7742	2.594	0.0102312	0.141984	-3.45344	low_igG - high_igG	ANKRD40
-0.341661	2.24817	-2.59338	0.0102491	0.142092	-3.12121	low_igG - high_igG	GOLGA8O
0.27411	3.49371	2.59299	0.0102603	0.142092	-3.22549	low_igG - high_igG	TATDN1
-0.412401	1.10928	-2.59281	0.0102654	0.142092	-2.91785	low_igG - high_igG	LOC100505502
1.21334	5.12415	2.59136	0.0103073	0.142548	-3.41755	low_igG - high_igG	RNU1-2
-0.31839	2.57377	-2.58918	0.0103704	0.143299	-3.12691	low_igG - high_igG	SOX5
-0.389181	2.98459	-2.58874	0.0103831	0.143351	-3.16461	low_igG - high_igG	IL2RA
0.186191	6.50171	2.58806	0.0104029	0.143392	-3.47559	low_igG - high_igG	CCT8
-0.528014	0.515934	-2.58803	0.0104039	0.143392	-2.83609	low_igG - high_igG	HIF1A-AS2
-1.04699	8.64707	-2.58594	0.0104649	0.144109	-3.39047	low_igG - high_igG	SFTPB
-0.734233	0.279404	-2.58423	0.0105153	0.14468	-2.84936	low_igG - high_igG	NETO1
-0.414358	4.27644	-2.58352	0.0105361	0.144841	-3.43385	low_igG - high_igG	COL4A4
-0.172109	5.9545	-2.58225	0.0105735	0.145119	-3.48709	low_igG - high_igG	ARHGEF1
0.139962	6.10865	2.58223	0.0105743	0.145119	-3.48754	low_igG - high_igG	GRSF1
0.209005	2.79319	2.57947	0.010656	0.145851	-3.15148	low_igG - high_igG	CDK5
-0.256971	4.44183	-2.57946	0.0106564	0.145851	-3.41178	low_igG - high_igG	SH3TC1
-0.361023	3.82147	-2.57932	0.0106606	0.145851	-3.37172	low_igG - high_igG	SLC15A2
-0.220188	4.96282	-2.57906	0.0106684	0.145851	-3.45002	low_igG - high_igG	SEMA4A
0.179955	4.9133	2.57891	0.0106729	0.145851	-3.42245	low_igG - high_igG	POLR2H
0.303621	2.26111	2.57841	0.0106878	0.145931	-3.07554	low_igG - high_igG	PDCD2L
0.135923	4.43004	2.57533	0.0107802	0.147067	-3.4006	low_igG - high_igG	URM1
0.440641	-0.0879689	2.57348	0.0108358	0.147702	-2.87359	low_igG - high_igG	PEX5L
0.384588	3.81312	2.57212	0.0108769	0.147925	-3.38095	low_igG - high_igG	SERTAD4
-0.163968	3.60692	-2.57169	0.0108901	0.147925	-3.32781	low_igG - high_igG	RNF166
0.173513	6.40634	2.57115	0.0109065	0.147925	-3.51773	low_igG - high_igG	SMAD5
-0.214014	4.35326	-2.57114	0.0109069	0.147925	-3.43411	low_igG - high_igG	TAPBPL
-0.230649	4.71383	-2.57095	0.0109125	0.147925	-3.46701	low_igG - high_igG	FYN
-0.159842	5.88981	-2.57091	0.0109139	0.147925	-3.51272	low_igG - high_igG	CYLD
-0.550166	4.25508	-2.57082	0.0109166	0.147925	-3.41937	low_igG - high_igG	CHL1
0.151344	7.3015	2.56957	0.0109547	0.148199	-3.51528	low_igG - high_igG	ACLY
0.168979	2.83284	2.56948	0.0109572	0.148199	-3.18933	low_igG - high_igG	WDSUB1
0.115489	7.94344	2.56925	0.0109644	0.148199	-3.50034	low_igG - high_igG	MATR3
0.113386	6.85305	2.56851	0.0109869	0.148269	-3.52321	low_igG - high_igG	ZDHHC5
-0.410674	0.0390328	-2.56848	0.010988	0.148269	-2.86135	low_igG - high_igG	SIGLEC5
-0.333052	1.36777	-2.56709	0.0110306	0.148718	-2.99276	low_igG - high_igG	HOXB4
0.118342	4.53169	2.56514	0.0110906	0.149402	-3.44831	low_igG - high_igG	LARS2
0.118147	4.69105	2.56388	0.0111295	0.149705	-3.4649	low_igG - high_igG	AAR2
-0.319677	5.14514	-2.56381	0.0111316	0.149705	-3.49869	low_igG - high_igG	FGL2
0.143258	5.25534	2.56296	0.0111579	0.149767	-3.51007	low_igG - high_igG	DCTD
-0.164858	4.9093	-2.5628	0.0111629	0.149767	-3.4831	low_igG - high_igG	ZNF267
0.134871	4.39071	2.56276	0.0111641	0.149767	-3.44988	low_igG - high_igG	ZNF510
0.159283	4.37731	2.56213	0.011184	0.149853	-3.42484	low_igG - high_igG	NOB1
-0.563194	0.336558	-2.56184	0.0111928	0.149853	-2.92543	low_igG - high_igG	TMPRSS3
-0.293852	3.66304	-2.56166	0.0111985	0.149853	-3.3877	low_igG - high_igG	FLT4
-0.251179	8.55183	-2.56017	0.0112449	0.150349	-3.50917	low_igG - high_igG	SOD2
0.15578	4.43986	2.55873	0.01129	0.150827	-3.45983	low_igG - high_igG	MEN1
-0.234023	5.31999	-2.55786	0.0113173	0.151067	-3.52134	low_igG - high_igG	LRRK1
-0.26422	1.54039	-2.55706	0.0113423	0.151275	-3.06296	low_igG - high_igG	GPR18
-0.22395	6.4252	-2.55651	0.0113598	0.151373	-3.55209	low_igG - high_igG	GPCPD1
0.1796	6.62282	2.55588	0.0113798	0.151373	-3.55458	low_igG - high_igG	SPTLC2
0.266692	0.816957	2.55584	0.011381	0.151373	-2.9606	low_igG - high_igG	HYAL3
-0.188567	4.98117	-2.5554	0.0113947	0.151373	-3.50775	low_igG - high_igG	JAK2
-0.329945	2.01275	-2.55522	0.0114006	0.151373	-3.10726	low_igG - high_igG	RNASE6
-0.290831	4.49344	-2.55504	0.0114061	0.151373	-3.47562	low_igG - high_igG	TCN2
0.172392	4.64433	2.55428	0.0114304	0.15157	-3.47769	low_igG - high_igG	TBCA
-0.323447	4.35047	-2.55382	0.011445	0.151639	-3.45261	low_igG - high_igG	SLAMF8
0.160742	4.53713	2.55211	0.0114994	0.152235	-3.47784	low_igG - high_igG	IFRD2
0.593535	2.64432	2.55089	0.0115384	0.152331	-3.26832	low_igG - high_igG	SLC16A9
0.219424	4.53848	2.55085	0.0115395	0.152331	-3.45203	low_igG - high_igG	FEN1
0.342581	1.46664	2.55072	0.0115437	0.152331	-3.06293	low_igG - high_igG	TMEM38A
-0.43162	0.167159	-2.55047	0.0115517	0.152331	-2.89828	low_igG - high_igG	CD244
0.161684	5.29692	2.55029	0.0115576	0.152331	-3.5386	low_igG - high_igG	HAX1
-0.390632	2.91038	-2.55	0.0115669	0.152331	-3.32141	low_igG - high_igG	EDNRB
-0.334791	2.2787	-2.54936	0.0115874	0.152331	-3.15833	low_igG - high_igG	DUSP2
-0.576484	0.450227	-2.54934	0.0115879	0.152331	-2.93349	low_igG - high_igG	PTGFR
-0.289171	5.47665	-2.54906	0.0115968	0.152331	-3.54966	low_igG - high_igG	CYBA
-0.386049	1.26568	-2.54884	0.0116039	0.152331	-3.11589	low_igG - high_igG	TCF21
-0.514466	0.101478	-2.54859	0.011612	0.152331	-2.90668	low_igG - high_igG	COL18A1-AS1
-0.154855	4.19249	-2.54834	0.0116202	0.152331	-3.44786	low_igG - high_igG	ELL
0.203575	4.49928	2.54753	0.011646	0.152457	-3.49175	low_igG - high_igG	PHKA1
0.188199	4.4849	2.54745	0.0116488	0.152457	-3.48872	low_igG - high_igG	UTP23
-0.241483	3.85839	-2.54696	0.0116647	0.152541	-3.46281	low_igG - high_igG	RBPMS
0.123471	5.79857	2.54663	0.0116752	0.152555	-3.56898	low_igG - high_igG	ATXN7L3
0.222747	5.10339	2.54562	0.0117079	0.152858	-3.54619	low_igG - high_igG	ADGRA3
0.330697	4.64946	2.54429	0.0117511	0.153116	-3.49873	low_igG - high_igG	PPM1L
0.137091	5.11149	2.54428	0.0117513	0.153116	-3.54747	low_igG - high_igG	KDM1B
-0.365172	-0.308243	-2.54413	0.0117562	0.153116	-2.88468	low_igG - high_igG	LRIG2-DT
0.189903	3.28394	2.54384	0.0117658	0.153118	-3.305	low_igG - high_igG	TIMM9
-0.323623	-0.0338295	-2.54295	0.0117948	0.15337	-2.91743	low_igG - high_igG	IL9R
0.16191	5.5098	2.54241	0.0118124	0.153476	-3.56541	low_igG - high_igG	KLHL11
-0.538583	0.287867	-2.53951	0.0119073	0.154534	-2.9418	low_igG - high_igG	CXCL3
0.226345	1.52296	2.53934	0.0119131	0.154534	-3.05496	low_igG - high_igG	TRAIP
-0.243441	3.4788	-2.539	0.0119242	0.154553	-3.35677	low_igG - high_igG	MCUB
0.136131	5.26906	2.53854	0.0119393	0.154625	-3.57071	low_igG - high_igG	GNPAT
-0.4358	1.84592	-2.53749	0.011974	0.154827	-3.27922	low_igG - high_igG	NCMAP
0.109427	5.12696	2.53748	0.0119741	0.154827	-3.5683	low_igG - high_igG	SPOP
-0.355585	1.0877	-2.53719	0.011984	0.154831	-3.03316	low_igG - high_igG	H4C9
-0.376616	3.01762	-2.53682	0.0119961	0.154863	-3.32247	low_igG - high_igG	C11orf96
0.175734	3.65589	2.5358	0.0120299	0.15503	-3.40096	low_igG - high_igG	GPATCH4
0.138578	5.46621	2.53539	0.0120436	0.15503	-3.58149	low_igG - high_igG	LSM12
-0.321738	3.31745	-2.53529	0.0120468	0.15503	-3.3938	low_igG - high_igG	GGT1
-0.416402	6.67087	-2.53516	0.012051	0.15503	-3.58394	low_igG - high_igG	MUC1
0.129351	5.68509	2.53498	0.0120573	0.15503	-3.59526	low_igG - high_igG	UBE2Q1
0.139837	5.59965	2.53383	0.0120953	0.155395	-3.59616	low_igG - high_igG	FBXO21
0.190382	3.56947	2.53261	0.0121362	0.155688	-3.39136	low_igG - high_igG	C17orf75
-0.389774	-0.258098	-2.53257	0.0121375	0.155688	-2.94595	low_igG - high_igG	FCRL6
0.148321	5.74947	2.53193	0.012159	0.155841	-3.6014	low_igG - high_igG	PSMC3
-0.200191	6.36434	-2.53144	0.0121754	0.155927	-3.61327	low_igG - high_igG	SBNO2
-0.335424	0.715287	-2.53038	0.0122109	0.156164	-3.02048	low_igG - high_igG	PRAM1
0.218531	2.86298	2.53008	0.012221	0.156164	-3.2791	low_igG - high_igG	EXOSC5
0.184243	6.56487	2.53002	0.012223	0.156164	-3.61723	low_igG - high_igG	TCP1
-0.2857	4.9013	-2.52905	0.0122557	0.156457	-3.57073	low_igG - high_igG	ST8SIA4
0.201083	5.79032	2.52776	0.0122994	0.156793	-3.60471	low_igG - high_igG	RRM1
0.172284	3.54468	2.5274	0.0123118	0.156793	-3.43908	low_igG - high_igG	GTF2H2C
-0.422732	0.422115	-2.52655	0.0123404	0.156793	-2.96585	low_igG - high_igG	FPR2
0.150468	6.8068	2.52642	0.012345	0.156793	-3.62671	low_igG - high_igG	RAD23B
0.221329	2.76122	2.52572	0.0123687	0.156793	-3.29485	low_igG - high_igG	MRPS36
-0.46353	2.55796	-2.52569	0.0123699	0.156793	-3.26754	low_igG - high_igG	G0S2
-0.365364	-0.482447	-2.52567	0.0123704	0.156793	-2.92971	low_igG - high_igG	C9orf139
0.136341	7.20987	2.52535	0.0123811	0.156793	-3.62488	low_igG - high_igG	EIF1
-0.35007	3.59461	-2.52509	0.0123902	0.156793	-3.42148	low_igG - high_igG	AOAH
0.173862	5.85339	2.52492	0.0123959	0.156793	-3.62089	low_igG - high_igG	RBBP7
-0.594476	3.65644	-2.52472	0.0124029	0.156793	-3.5119	low_igG - high_igG	ALPL
-0.433765	2.28795	-2.52468	0.0124042	0.156793	-3.24375	low_igG - high_igG	FMO3
0.175174	3.47467	2.52455	0.0124086	0.156793	-3.40292	low_igG - high_igG	RMND1
-0.407627	1.07977	-2.52344	0.0124465	0.157149	-3.06582	low_igG - high_igG	KCND3
0.117712	5.73711	2.52244	0.0124806	0.157442	-3.62589	low_igG - high_igG	HNRNPA0
0.184612	3.42538	2.52219	0.0124894	0.157442	-3.37601	low_igG - high_igG	PFDN2
-0.147891	4.24501	-2.52141	0.0125162	0.157657	-3.52126	low_igG - high_igG	DNAJC1
-0.176453	6.74675	-2.52031	0.0125538	0.158008	-3.63751	low_igG - high_igG	PDE4DIP
0.124375	3.27026	2.51986	0.0125694	0.158079	-3.38277	low_igG - high_igG	ZNF830
0.207099	3.60973	2.51954	0.0125807	0.158097	-3.43419	low_igG - high_igG	TFB2M
0.176742	5.67522	2.51916	0.0125936	0.158097	-3.63178	low_igG - high_igG	C5orf24
-0.318019	0.755798	-2.51897	0.0126003	0.158097	-3.04441	low_igG - high_igG	LOC100130992
-0.302761	0.716901	-2.5173	0.012658	0.158698	-3.05671	low_igG - high_igG	ZSCAN12P1
-0.313993	5.23499	-2.51657	0.0126835	0.158895	-3.61487	low_igG - high_igG	MPEG1
0.222871	0.859698	2.51627	0.0126939	0.1589	-3.03546	low_igG - high_igG	IMMP1L
0.146589	7.42663	2.51554	0.0127193	0.159095	-3.64309	low_igG - high_igG	EEF1D
0.197762	2.70625	2.51523	0.0127301	0.159107	-3.33468	low_igG - high_igG	ZNF284
-0.40141	0.327804	-2.51475	0.0127471	0.159108	-2.99639	low_igG - high_igG	SOX18
0.19823	5.68125	2.51466	0.01275	0.159108	-3.64215	low_igG - high_igG	PPP1R14B
-0.787742	4.20101	-2.5143	0.0127626	0.159142	-3.59391	low_igG - high_igG	C4A
-0.357874	5.15181	-2.51371	0.0127834	0.159196	-3.62456	low_igG - high_igG	ENPP2
-0.337195	-0.349766	-2.51361	0.0127867	0.159196	-2.96195	low_igG - high_igG	LINC02175
0.174128	4.20247	2.51051	0.0128961	0.160433	-3.5435	low_igG - high_igG	TAF9
0.202818	2.51804	2.50958	0.0129289	0.160717	-3.22124	low_igG - high_igG	NCBP2AS2
-0.265414	0.527456	-2.50766	0.0129971	0.161441	-3.04631	low_igG - high_igG	ZCWPW2
-0.320573	5.59121	-2.50678	0.0130284	0.161705	-3.66653	low_igG - high_igG	LAMA2
0.169557	4.30181	2.50614	0.013051	0.16186	-3.53204	low_igG - high_igG	TEX10
-1.08811	4.40326	-2.50511	0.0130881	0.162134	-3.61546	low_igG - high_igG	DMBT1
-0.414966	6.18165	-2.50487	0.0130964	0.162134	-3.66354	low_igG - high_igG	APOL1
0.172663	3.43025	2.50468	0.0131032	0.162134	-3.43499	low_igG - high_igG	NBDY
0.179043	2.68994	2.50386	0.0131328	0.162375	-3.31076	low_igG - high_igG	TMEM216
-0.388806	0.617783	-2.50313	0.0131592	0.162503	-3.07714	low_igG - high_igG	LOC100506076
0.147919	2.93701	2.50301	0.0131634	0.162503	-3.37454	low_igG - high_igG	ACOT8
-0.329601	0.133377	-2.50266	0.0131758	0.162532	-3.04818	low_igG - high_igG	NRON
0.128878	6.6629	2.50041	0.0132571	0.16336	-3.68864	low_igG - high_igG	TRIM44
-0.188047	5.91909	-2.49996	0.0132735	0.16336	-3.6835	low_igG - high_igG	CCNL1
0.187217	5.5503	2.49983	0.0132783	0.16336	-3.67109	low_igG - high_igG	MYO19
0.161898	4.24606	2.49968	0.0132835	0.16336	-3.55816	low_igG - high_igG	IMP3
0.121679	7.77724	2.49876	0.0133171	0.163648	-3.67598	low_igG - high_igG	TAOK1
0.124234	4.4567	2.49838	0.0133306	0.163689	-3.60068	low_igG - high_igG	MED17
0.141305	4.4924	2.49712	0.0133767	0.16413	-3.59691	low_igG - high_igG	PMPCA
-0.0911015	4.40113	-2.49637	0.0134042	0.164266	-3.61323	low_igG - high_igG	ZMYM6
-0.194157	4.65733	-2.49626	0.0134082	0.164266	-3.62435	low_igG - high_igG	TRABD
-0.517259	5.3055	-2.49568	0.0134295	0.164401	-3.65679	low_igG - high_igG	MMP9
-0.176876	5.74053	-2.49494	0.0134565	0.164494	-3.68132	low_igG - high_igG	LIMK2
0.182405	2.89698	2.49424	0.0134821	0.164494	-3.36311	low_igG - high_igG	CCDC77
0.168799	8.8226	2.49416	0.013485	0.164494	-3.6499	low_igG - high_igG	CTNNB1
-0.455804	3.39373	-2.49385	0.0134964	0.164494	-3.5344	low_igG - high_igG	CXCL2
-0.237524	5.66207	-2.49384	0.0134967	0.164494	-3.69859	low_igG - high_igG	PER1
-0.601745	-0.447248	-2.49351	0.013509	0.164494	-3.02194	low_igG - high_igG	KIF19
0.207121	2.90661	2.49325	0.0135185	0.164494	-3.37087	low_igG - high_igG	HAUS1
-0.570609	-0.493927	-2.49324	0.0135188	0.164494	-3.04886	low_igG - high_igG	GGT2
0.188635	5.15473	2.49192	0.0135677	0.164965	-3.65456	low_igG - high_igG	SMC2
-0.285899	1.76161	-2.49114	0.0135963	0.165187	-3.2522	low_igG - high_igG	MICU3
-0.227201	2.78402	-2.49075	0.013611	0.165241	-3.34684	low_igG - high_igG	FAM110A
-0.334969	4.20076	-2.48983	0.0136452	0.165532	-3.59199	low_igG - high_igG	ALDH1L2
0.158201	5.96294	2.48858	0.0136914	0.165967	-3.7142	low_igG - high_igG	SMARCE1
-0.751616	3.8387	-2.48808	0.0137103	0.166071	-3.51061	low_igG - high_igG	SERPINA3
-0.306982	2.98704	-2.48749	0.0137324	0.166209	-3.49277	low_igG - high_igG	LOC148696
0.140919	6.63259	2.48722	0.0137424	0.166209	-3.72124	low_igG - high_igG	CAMSAP2
-0.171208	6.77315	-2.48679	0.0137585	0.16628	-3.71975	low_igG - high_igG	ARID5B
0.166022	3.66907	2.4859	0.0137915	0.166518	-3.5524	low_igG - high_igG	ZNF250
-0.224549	4.78669	-2.48571	0.0137989	0.166518	-3.66535	low_igG - high_igG	CCDC71L
-0.257857	1.06227	-2.48528	0.0138149	0.166585	-3.17536	low_igG - high_igG	ZC3H12B
0.265336	4.78068	2.48479	0.0138335	0.166685	-3.66235	low_igG - high_igG	FAM83H-AS1
-0.310974	6.43972	-2.48421	0.0138553	0.166823	-3.72438	low_igG - high_igG	SERPING1
0.190769	6.48376	2.48336	0.0138871	0.167013	-3.73007	low_igG - high_igG	B4GALT5
-0.278788	0.363877	-2.48324	0.0138918	0.167013	-3.09357	low_igG - high_igG	LINC00957
-0.430167	-0.167835	-2.48205	0.0139367	0.167267	-3.12909	low_igG - high_igG	CELF2-AS2
-0.301301	0.955901	-2.48203	0.0139374	0.167267	-3.19343	low_igG - high_igG	SCNN1D
0.114534	6.66413	2.4815	0.0139577	0.167267	-3.7344	low_igG - high_igG	ZFP91
-0.628839	-0.215579	-2.48118	0.0139697	0.167267	-3.02657	low_igG - high_igG	CXCR2P1
-0.291974	0.892172	-2.481	0.0139764	0.167267	-3.15592	low_igG - high_igG	LOC101927377
-0.380687	0.179333	-2.48086	0.013982	0.167267	-3.05996	low_igG - high_igG	TNFRSF8
0.210176	6.39078	2.48076	0.0139857	0.167267	-3.73687	low_igG - high_igG	PSD3
-0.321091	6.02852	-2.4802	0.0140068	0.167395	-3.72793	low_igG - high_igG	GBP1
-0.38901	1.55031	-2.47986	0.0140197	0.167425	-3.24865	low_igG - high_igG	TENT5B
0.122937	6.07013	2.47919	0.0140453	0.167607	-3.7387	low_igG - high_igG	CASC3
0.116744	4.83863	2.47877	0.0140612	0.16762	-3.68243	low_igG - high_igG	HDAC3
-0.28352	5.28733	-2.47862	0.0140673	0.16762	-3.71749	low_igG - high_igG	GAS6
0.152942	3.72892	2.47669	0.0141411	0.168197	-3.5456	low_igG - high_igG	NABP2
-0.197149	2.20942	-2.47655	0.0141463	0.168197	-3.3645	low_igG - high_igG	LOC100287497
-0.420596	5.74774	-2.47653	0.014147	0.168197	-3.72925	low_igG - high_igG	CFB
-0.362452	3.11219	-2.47585	0.0141732	0.168266	-3.47649	low_igG - high_igG	ANKRD65
0.374741	3.65362	2.47584	0.0141737	0.168266	-3.47694	low_igG - high_igG	ELOVL6
0.160726	4.17505	2.47515	0.0142001	0.168413	-3.62411	low_igG - high_igG	CFDP1
-0.296153	15.8381	-2.47469	0.0142179	0.168413	-3.4214	low_igG - high_igG	RN7SL2
0.11924	3.40678	2.47443	0.0142278	0.168413	-3.53303	low_igG - high_igG	TUSC2
-0.240202	5.06252	-2.47443	0.014228	0.168413	-3.71888	low_igG - high_igG	TLR2
0.125386	8.60138	2.47368	0.0142569	0.168631	-3.71399	low_igG - high_igG	HNRNPA1
-0.508871	2.28774	-2.47312	0.0142782	0.168705	-3.53384	low_igG - high_igG	SLC26A9
-0.283661	3.07969	-2.4728	0.0142907	0.168705	-3.48215	low_igG - high_igG	HIC1
0.172247	3.86297	2.4727	0.0142945	0.168705	-3.55127	low_igG - high_igG	MRPS2
-0.263798	2.98849	-2.47212	0.0143169	0.168845	-3.497	low_igG - high_igG	LDB2
-0.551445	0.543408	-2.47088	0.014365	0.169289	-3.14727	low_igG - high_igG	ECT2L
-0.316123	1.85231	-2.47007	0.0143968	0.169539	-3.29794	low_igG - high_igG	LST1
-0.283691	3.30457	-2.46931	0.0144265	0.169764	-3.55581	low_igG - high_igG	MAGI2-AS3
0.173861	4.21634	2.46834	0.0144644	0.170086	-3.62694	low_igG - high_igG	RIOK1
0.209589	4.31339	2.46706	0.0145143	0.170548	-3.68367	low_igG - high_igG	OPHN1
-0.463243	4.34592	-2.46679	0.0145251	0.170551	-3.70146	low_igG - high_igG	FLRT3
0.186267	3.13308	2.46608	0.0145528	0.170751	-3.47493	low_igG - high_igG	NDUFA7
0.191927	3.461	2.46438	0.01462	0.171405	-3.51357	low_igG - high_igG	TBC1D31
-0.294382	2.02686	-2.46395	0.0146369	0.171405	-3.31349	low_igG - high_igG	ODF3B
-0.501308	0.0286057	-2.46365	0.0146489	0.171405	-3.12756	low_igG - high_igG	CACNA1I
-0.239925	2.07547	-2.46359	0.0146511	0.171405	-3.33066	low_igG - high_igG	GPR82
0.0928884	6.51308	2.46327	0.0146639	0.171431	-3.77731	low_igG - high_igG	PBRM1
-0.341327	0.468228	-2.46178	0.0147229	0.171995	-3.17277	low_igG - high_igG	KANK3
0.173862	7.02564	2.46077	0.0147632	0.172341	-3.78093	low_igG - high_igG	ACACA
0.219481	8.3195	2.46049	0.0147741	0.172343	-3.75544	low_igG - high_igG	RPS3
-0.212573	3.7584	-2.4595	0.0148136	0.172663	-3.59043	low_igG - high_igG	RELB
0.161409	3.74433	2.4587	0.0148458	0.172663	-3.59892	low_igG - high_igG	COMMD5
-0.160975	7.0366	-2.45857	0.0148508	0.172663	-3.78455	low_igG - high_igG	RESF1
-0.417217	-0.373665	-2.45855	0.0148518	0.172663	-3.08474	low_igG - high_igG	CCR8
0.136388	3.77297	2.45847	0.0148551	0.172663	-3.59515	low_igG - high_igG	C12orf10
-0.402557	0.409432	-2.45808	0.0148705	0.172716	-3.17479	low_igG - high_igG	KCTD16
0.202752	5.34771	2.45707	0.0149113	0.173065	-3.76182	low_igG - high_igG	PTPN3
-0.303847	0.202102	-2.4562	0.014946	0.173257	-3.16434	low_igG - high_igG	TVP23A
-0.512841	2.28492	-2.45587	0.0149594	0.173257	-3.4645	low_igG - high_igG	MACROD2
-0.580569	0.798965	-2.45585	0.0149601	0.173257	-3.17629	low_igG - high_igG	XIRP1
-0.62309	0.0575055	-2.45507	0.0149916	0.173498	-3.1073	low_igG - high_igG	CHKB-CPT1B
0.18501	2.88046	2.45392	0.0150382	0.173863	-3.44994	low_igG - high_igG	RCCD1
0.138914	8.70523	2.45374	0.0150453	0.173863	-3.7576	low_igG - high_igG	CTNND1
0.150962	6.82253	2.45349	0.0150556	0.173863	-3.8005	low_igG - high_igG	SUPT16H
0.131809	6.06276	2.45248	0.0150965	0.173986	-3.80168	low_igG - high_igG	RAD50
-0.141636	6.00699	-2.45244	0.015098	0.173986	-3.79972	low_igG - high_igG	CDS2
-0.167503	4.09526	-2.45243	0.0150987	0.173986	-3.67235	low_igG - high_igG	ZNF101
-0.226512	4.24832	-2.45148	0.0151375	0.17418	-3.68002	low_igG - high_igG	RBM38
-0.251811	1.65408	-2.45125	0.0151465	0.17418	-3.33288	low_igG - high_igG	LINC01588
0.13434	6.09793	2.45122	0.015148	0.17418	-3.80387	low_igG - high_igG	PSMD4
-0.304889	2.26077	-2.45029	0.0151858	0.174426	-3.41801	low_igG - high_igG	RTL5
-0.39461	3.97167	-2.45016	0.015191	0.174426	-3.58437	low_igG - high_igG	CYP2S1
-0.370486	0.612924	-2.44955	0.0152161	0.174589	-3.20231	low_igG - high_igG	LINC02656
-0.267983	3.88978	-2.44854	0.0152575	0.174844	-3.68693	low_igG - high_igG	KIF21B
-0.174961	4.52771	-2.44848	0.01526	0.174844	-3.7163	low_igG - high_igG	TPST2
-0.598105	0.341375	-2.44775	0.01529	0.175063	-3.19556	low_igG - high_igG	CADM3
-0.365195	0.0262978	-2.44665	0.0153353	0.175456	-3.12847	low_igG - high_igG	MGC12916
-0.373726	1.59446	-2.44616	0.0153553	0.175561	-3.30974	low_igG - high_igG	SPDYE8P
0.165692	4.90123	2.44574	0.0153729	0.17558	-3.76884	low_igG - high_igG	DNAAF5
-0.277608	1.3318	-2.4455	0.0153827	0.17558	-3.29225	low_igG - high_igG	LOC100505716
-0.763993	2.18835	-2.44533	0.0153897	0.17558	-3.48761	low_igG - high_igG	CFTR
0.163663	6.89449	2.44417	0.0154375	0.1758	-3.82166	low_igG - high_igG	C1orf43
-0.356565	2.36932	-2.44415	0.0154385	0.1758	-3.50122	low_igG - high_igG	MAOB
-0.48954	1.0621	-2.44383	0.0154519	0.1758	-3.25223	low_igG - high_igG	WDR86
0.175062	5.32482	2.44364	0.0154598	0.1758	-3.80313	low_igG - high_igG	TRAF4
0.120231	6.27402	2.44354	0.0154636	0.1758	-3.82435	low_igG - high_igG	MED1
0.12126	5.02515	2.44283	0.0154932	0.176013	-3.77745	low_igG - high_igG	DPF2
-0.252655	6.695	-2.44116	0.0155627	0.176677	-3.8279	low_igG - high_igG	TAP1
0.2735	1.98142	2.44081	0.0155776	0.17669	-3.43515	low_igG - high_igG	ZNF239
0.121288	5.22757	2.44061	0.0155858	0.17669	-3.80095	low_igG - high_igG	PTOV1
0.129314	4.92645	2.43954	0.0156304	0.177056	-3.77781	low_igG - high_igG	ZMAT2
0.223424	4.51695	2.43886	0.0156592	0.177056	-3.68887	low_igG - high_igG	THOC3
-0.455447	-0.441761	-2.43861	0.0156695	0.177056	-3.15378	low_igG - high_igG	PCDHA3
0.156516	5.49628	2.43855	0.0156721	0.177056	-3.81261	low_igG - high_igG	GIT1
0.100433	6.71227	2.43853	0.0156731	0.177056	-3.83534	low_igG - high_igG	HNRNPDL
0.287701	3.24265	2.43807	0.0156923	0.177149	-3.58645	low_igG - high_igG	ABTB2
0.149778	7.63183	2.43714	0.0157315	0.17737	-3.82556	low_igG - high_igG	NACA
-0.433572	0.197106	-2.43693	0.0157405	0.17737	-3.20317	low_igG - high_igG	CFAP300
0.111342	4.58777	2.43682	0.015745	0.17737	-3.7628	low_igG - high_igG	PHAX
0.188624	5.89742	2.43648	0.0157595	0.177392	-3.8325	low_igG - high_igG	PAK1
-0.192173	7.23697	-2.43625	0.0157689	0.177392	-3.82754	low_igG - high_igG	MVP
0.153371	2.86238	2.43561	0.015796	0.177436	-3.52637	low_igG - high_igG	PCBD2
-0.106386	6.01426	-2.43526	0.0158108	0.177436	-3.84168	low_igG - high_igG	PRDM2
-0.797021	0.0383817	-2.43458	0.0158397	0.177436	-3.13318	low_igG - high_igG	MMP3
0.144888	6.82535	2.43448	0.0158441	0.177436	-3.84357	low_igG - high_igG	EIF2AK1
0.138476	5.06437	2.4343	0.0158516	0.177436	-3.80106	low_igG - high_igG	NELFB
-0.282596	7.09767	-2.43427	0.0158528	0.177436	-3.83667	low_igG - high_igG	TIMP1
-0.189063	5.64576	-2.43395	0.0158665	0.177436	-3.8383	low_igG - high_igG	BTN3A1
-0.267553	3.71304	-2.43371	0.0158767	0.177436	-3.66741	low_igG - high_igG	SPI1
0.179176	4.46841	2.43357	0.0158825	0.177436	-3.74036	low_igG - high_igG	CHRAC1
-0.401477	-0.378448	-2.43354	0.015884	0.177436	-3.12997	low_igG - high_igG	LOC101927827
0.170398	4.48362	2.43316	0.0158999	0.177436	-3.76452	low_igG - high_igG	TKFC
-0.288325	0.013516	-2.43303	0.0159056	0.177436	-3.17188	low_igG - high_igG	TMEM266
0.14302	4.11542	2.43221	0.0159406	0.177436	-3.72743	low_igG - high_igG	RAD51D
0.151611	5.29862	2.43214	0.0159435	0.177436	-3.82371	low_igG - high_igG	MRPL49
0.173943	7.75776	2.43207	0.0159465	0.177436	-3.83879	low_igG - high_igG	EIF4A2
0.139084	4.67183	2.43184	0.0159561	0.177436	-3.77821	low_igG - high_igG	INIP
0.211627	7.39576	2.43175	0.0159602	0.177436	-3.84295	low_igG - high_igG	EIF3E
0.230826	1.98625	2.4308	0.0160005	0.177583	-3.36702	low_igG - high_igG	SMIM11A
0.143234	4.81036	2.43071	0.0160046	0.177583	-3.80696	low_igG - high_igG	KCTD2
0.108811	5.1348	2.43025	0.0160241	0.177583	-3.81907	low_igG - high_igG	DDX19A
0.278134	1.45458	2.43022	0.0160256	0.177583	-3.41126	low_igG - high_igG	ZNF610
-0.283472	1.72068	-2.43015	0.0160286	0.177583	-3.42279	low_igG - high_igG	GOLGA8R
0.147291	1.79425	2.42969	0.0160481	0.177677	-3.35926	low_igG - high_igG	SNHG11
0.142861	4.62652	2.42823	0.0161109	0.178091	-3.77892	low_igG - high_igG	EBNA1BP2
-0.226712	0.14501	-2.42806	0.0161182	0.178091	-3.20815	low_igG - high_igG	LOC653160
0.171106	4.82884	2.42805	0.0161187	0.178091	-3.77897	low_igG - high_igG	MAGEF1
0.137952	3.8402	2.42769	0.0161343	0.17812	-3.67756	low_igG - high_igG	TTF1
-0.404585	0.239876	-2.42747	0.0161435	0.17812	-3.1864	low_igG - high_igG	TNF
0.173675	4.51314	2.42708	0.0161606	0.178188	-3.76315	low_igG - high_igG	MRPL18
0.16491	4.38146	2.42656	0.0161829	0.17831	-3.75848	low_igG - high_igG	NTPCR
0.343612	5.81149	2.42583	0.0162143	0.178535	-3.86355	low_igG - high_igG	CIT
0.208337	2.34478	2.42482	0.0162585	0.178899	-3.46306	low_igG - high_igG	PKN3
0.131096	5.45233	2.4243	0.0162809	0.178909	-3.84604	low_igG - high_igG	CIZ1
-0.414803	0.37639	-2.42428	0.0162816	0.178909	-3.24924	low_igG - high_igG	XCR1
-0.290986	1.87605	-2.42376	0.0163042	0.178921	-3.4304	low_igG - high_igG	GIMAP1
0.11727	5.22747	2.42375	0.0163049	0.178921	-3.84492	low_igG - high_igG	DHX16
-0.447953	1.20418	-2.42285	0.0163441	0.179228	-3.38314	low_igG - high_igG	FHL5
0.216888	5.29329	2.42188	0.0163863	0.179455	-3.83775	low_igG - high_igG	CORO2A
0.176103	5.70818	2.42164	0.0163966	0.179455	-3.86187	low_igG - high_igG	THAP12
0.166198	3.36108	2.42161	0.0163983	0.179455	-3.63753	low_igG - high_igG	ZNF202
0.152338	5.60447	2.42019	0.0164602	0.179906	-3.86274	low_igG - high_igG	MTHFD1
-0.327388	5.97334	-2.42011	0.0164639	0.179906	-3.87387	low_igG - high_igG	COL16A1
0.138824	6.87059	2.4199	0.016473	0.179906	-3.87818	low_igG - high_igG	QSER1
0.183715	3.80565	2.41913	0.0165071	0.180156	-3.65891	low_igG - high_igG	NSDHL
-0.320406	1.07934	-2.41855	0.0165326	0.180313	-3.30354	low_igG - high_igG	BTBD19
-0.295687	4.26836	-2.41707	0.0165976	0.1809	-3.79179	low_igG - high_igG	PDE4B
0.180498	8.69834	2.4168	0.0166097	0.180909	-3.84606	low_igG - high_igG	RPL7A
0.181021	3.39061	2.41629	0.0166323	0.181003	-3.68373	low_igG - high_igG	BPHL
0.166174	3.60001	2.41605	0.0166429	0.181003	-3.67951	low_igG - high_igG	MAD2L1BP
-0.46637	0.162941	-2.41584	0.0166521	0.181003	-3.25212	low_igG - high_igG	CFAP45
-0.884492	-1.16856	-2.41527	0.0166776	0.181105	-3.13197	low_igG - high_igG	AGTR2
-0.352385	2.35774	-2.41512	0.016684	0.181105	-3.48069	low_igG - high_igG	BCL2A1
0.131994	5.20233	2.41485	0.0166962	0.181116	-3.8592	low_igG - high_igG	BRD8
0.156142	3.45294	2.41409	0.0167298	0.181358	-3.6641	low_igG - high_igG	MICOS13
-0.240644	3.71583	-2.4131	0.0167742	0.181716	-3.76935	low_igG - high_igG	SH3BP5-AS1
-0.681632	1.5501	-2.41159	0.0168416	0.182325	-3.45202	low_igG - high_igG	CRTAC1
0.139357	4.68011	2.411	0.0168679	0.182383	-3.83002	low_igG - high_igG	PDHB
-0.423509	4.18582	-2.41078	0.0168776	0.182383	-3.77173	low_igG - high_igG	FAP
0.155661	3.54116	2.41071	0.016881	0.182383	-3.68337	low_igG - high_igG	C11orf98
-0.401894	0.0797277	-2.41034	0.0168974	0.182437	-3.20163	low_igG - high_igG	FAM157C
0.471067	1.32063	2.40958	0.0169319	0.182687	-3.3251	low_igG - high_igG	STK32B
0.137208	3.15322	2.40866	0.0169732	0.182915	-3.64264	low_igG - high_igG	ZC3H10
0.151869	4.1422	2.40854	0.0169787	0.182915	-3.76599	low_igG - high_igG	AP1AR
0.177901	2.36855	2.40823	0.0169923	0.182915	-3.50103	low_igG - high_igG	MRM1
0.102377	8.0644	2.4081	0.0169984	0.182915	-3.88101	low_igG - high_igG	CHD4
0.187818	2.86607	2.40768	0.0170173	0.182995	-3.57148	low_igG - high_igG	RPL26L1
-0.354004	3.96014	-2.40674	0.0170599	0.183232	-3.75757	low_igG - high_igG	KCNMA1
-0.788838	-0.968701	-2.40667	0.0170631	0.183232	-3.20723	low_igG - high_igG	ORM1
0.13631	2.95814	2.40631	0.0170792	0.183232	-3.58602	low_igG - high_igG	MED19
-0.398837	8.36701	-2.40619	0.0170848	0.183232	-3.86101	low_igG - high_igG	C3
-0.298828	4.67981	-2.4057	0.0171072	0.183272	-3.84659	low_igG - high_igG	PCDH17
0.118627	7.54445	2.40561	0.0171113	0.183272	-3.9012	low_igG - high_igG	DHX9
-0.16193	3.46532	-2.4052	0.0171296	0.183346	-3.70077	low_igG - high_igG	GABPB1-IT1
0.200002	6.97846	2.4046	0.017157	0.183517	-3.91155	low_igG - high_igG	SEPTIN11
-0.508472	-0.262945	-2.40165	0.0172919	0.184744	-3.21221	low_igG - high_igG	LOC101928266
-0.394244	-0.220302	-2.40154	0.0172966	0.184744	-3.22169	low_igG - high_igG	DNAJC5B
0.138776	4.60836	2.40113	0.0173154	0.184744	-3.83563	low_igG - high_igG	FIBP
0.156274	5.69126	2.40108	0.0173176	0.184744	-3.90688	low_igG - high_igG	PSMB1
0.148268	3.81016	2.40064	0.0173379	0.184838	-3.7398	low_igG - high_igG	CAMLG
-0.373144	1.93657	-2.39997	0.017369	0.185	-3.54327	low_igG - high_igG	CCDC170
-0.738669	3.37992	-2.39961	0.0173856	0.185	-3.81892	low_igG - high_igG	C4BPA
0.142204	4.84312	2.39956	0.0173875	0.185	-3.86962	low_igG - high_igG	SUPT4H1
-0.371482	-0.188521	-2.39909	0.0174095	0.185111	-3.23503	low_igG - high_igG	CEACAM21
-0.405352	1.49997	-2.3987	0.0174272	0.185177	-3.39159	low_igG - high_igG	ZBED2
-0.22812	3.23963	-2.39843	0.0174396	0.185187	-3.70827	low_igG - high_igG	STARD8
0.162933	2.57204	2.39804	0.0174577	0.185256	-3.54685	low_igG - high_igG	ZNF324B
-0.331025	-0.40887	-2.3975	0.017483	0.185402	-3.2129	low_igG - high_igG	SLC25A53
-0.237582	5.36932	-2.39679	0.0175155	0.185625	-3.91145	low_igG - high_igG	IKZF2
0.198603	5.39817	2.39621	0.0175426	0.18579	-3.90595	low_igG - high_igG	LRP11
-0.251779	6.23582	-2.3952	0.0175896	0.186165	-3.93574	low_igG - high_igG	LBH
-0.460964	2.55787	-2.39422	0.0176351	0.186403	-3.49281	low_igG - high_igG	HCAR2
0.145804	4.78318	2.39422	0.0176352	0.186403	-3.87043	low_igG - high_igG	INTS14
-0.262881	2.53852	-2.39364	0.0176624	0.186531	-3.63379	low_igG - high_igG	RASL12
0.142245	4.3596	2.39329	0.0176786	0.186531	-3.82504	low_igG - high_igG	TOR1B
0.129004	4.7743	2.39303	0.0176907	0.186531	-3.8706	low_igG - high_igG	PWP2
-0.340642	1.56601	-2.39297	0.0176936	0.186531	-3.4509	low_igG - high_igG	TAS1R3
0.129006	6.56398	2.39257	0.0177123	0.186605	-3.94312	low_igG - high_igG	IPO9
-0.20255	5.41552	-2.39185	0.0177461	0.186722	-3.92414	low_igG - high_igG	CXCL16
0.152266	7.01373	2.39184	0.0177466	0.186722	-3.94075	low_igG - high_igG	SUN1
-0.234899	3.87337	-2.39138	0.017768	0.186762	-3.81513	low_igG - high_igG	CBX7
0.17042	4.89132	2.39119	0.0177771	0.186762	-3.88828	low_igG - high_igG	FH
0.186094	5.65299	2.39101	0.0177852	0.186762	-3.9272	low_igG - high_igG	HMGCR
0.128387	4.80508	2.39054	0.0178076	0.186875	-3.89048	low_igG - high_igG	THUMPD3
0.136345	3.0467	2.39007	0.0178298	0.186986	-3.64406	low_igG - high_igG	NHEJ1
0.316415	1.91228	2.38969	0.0178477	0.187053	-3.47406	low_igG - high_igG	PCDHB10
0.267999	4.58009	2.38739	0.0179562	0.188067	-3.86974	low_igG - high_igG	TMEM97
-0.256899	3.0264	-2.38712	0.0179688	0.188077	-3.67962	low_igG - high_igG	ECM2
0.103941	4.95229	2.38677	0.0179856	0.18813	-3.9067	low_igG - high_igG	CHTOP
-0.302218	2.99765	-2.38625	0.0180101	0.188204	-3.70818	low_igG - high_igG	CLEC14A
0.198243	1.8829	2.38584	0.0180297	0.188204	-3.44855	low_igG - high_igG	SAC3D1
0.256027	0.738499	2.38533	0.018054	0.188204	-3.33148	low_igG - high_igG	TMEM81
0.124169	4.96058	2.38508	0.018066	0.188204	-3.92042	low_igG - high_igG	ANGEL2
-0.250527	0.949327	-2.38497	0.0180713	0.188204	-3.37721	low_igG - high_igG	LOC100505736
-0.418326	4.61344	-2.38458	0.0180899	0.188204	-3.91312	low_igG - high_igG	TNXB
0.138577	5.80245	2.38441	0.0180978	0.188204	-3.94899	low_igG - high_igG	CAMSAP1
0.14992	3.55978	2.38434	0.0181011	0.188204	-3.75486	low_igG - high_igG	AFMID
0.190024	5.69514	2.38422	0.0181067	0.188204	-3.9524	low_igG - high_igG	COX7C
-0.375956	1.32905	-2.38385	0.0181245	0.188204	-3.42035	low_igG - high_igG	MRGPRF
0.153388	6.40561	2.38374	0.0181299	0.188204	-3.96332	low_igG - high_igG	KIF13A
-0.214989	5.04707	-2.38353	0.0181398	0.188204	-3.91742	low_igG - high_igG	PLEKHO2
0.131249	3.87358	2.38336	0.0181482	0.188204	-3.81882	low_igG - high_igG	ZNF184
0.164486	3.04066	2.38319	0.0181563	0.188204	-3.6566	low_igG - high_igG	MAPKAPK5-AS1
-0.168884	4.29684	-2.38233	0.0181975	0.188356	-3.86302	low_igG - high_igG	MAST3
-0.306459	1.74821	-2.38232	0.0181979	0.188356	-3.48243	low_igG - high_igG	SIGLEC14
0.154374	6.18421	2.38215	0.0182061	0.188356	-3.96505	low_igG - high_igG	TOMM70
0.137971	7.82526	2.38081	0.0182705	0.188901	-3.95005	low_igG - high_igG	KIAA0100
0.202228	4.23464	2.38007	0.0183061	0.189148	-3.8129	low_igG - high_igG	BLMH
0.176538	3.00985	2.37969	0.0183241	0.189149	-3.66324	low_igG - high_igG	TTI2
0.169683	6.04211	2.37958	0.0183297	0.189149	-3.96761	low_igG - high_igG	PAIP1
-0.468686	2.80273	-2.37871	0.0183716	0.189406	-3.65031	low_igG - high_igG	CHST6
-0.173611	5.83349	-2.37857	0.0183782	0.189406	-3.96913	low_igG - high_igG	TMC6
-0.337598	2.38056	-2.37801	0.0184056	0.189429	-3.59569	low_igG - high_igG	H3C11
-0.283849	7.37243	-2.37789	0.0184115	0.189429	-3.96458	low_igG - high_igG	COL18A1
-0.293598	4.85178	-2.37758	0.0184261	0.189429	-3.92592	low_igG - high_igG	PLVAP
-0.312648	5.15474	-2.37733	0.0184386	0.189429	-3.94082	low_igG - high_igG	CD84
-0.181568	4.53058	-2.37731	0.0184393	0.189429	-3.89351	low_igG - high_igG	CRELD2
-0.170864	3.50288	-2.3761	0.018498	0.189867	-3.78273	low_igG - high_igG	PUS10
0.107158	5.74381	2.37575	0.0185154	0.189867	-3.97006	low_igG - high_igG	MAPKAP1
0.195217	3.90831	2.37563	0.0185208	0.189867	-3.83997	low_igG - high_igG	SLC25A4
0.138109	3.73108	2.37527	0.0185384	0.189867	-3.79501	low_igG - high_igG	BCS1L
0.104015	5.9158	2.37522	0.0185408	0.189867	-3.97717	low_igG - high_igG	DDX46
-0.216278	4.37428	-2.37452	0.0185752	0.190097	-3.88701	low_igG - high_igG	MARCHF1
-0.366642	0.200891	-2.37425	0.0185883	0.19011	-3.30122	low_igG - high_igG	LINC02449
-0.301787	7.21151	-2.37297	0.0186509	0.190574	-3.97744	low_igG - high_igG	DPYSL3
-0.296908	2.01581	-2.37247	0.0186755	0.190574	-3.53315	low_igG - high_igG	TMEM229B
0.242208	1.05044	2.37242	0.018678	0.190574	-3.37742	low_igG - high_igG	URB1-AS1
0.241294	6.17623	2.37236	0.0186809	0.190574	-3.98541	low_igG - high_igG	RHOBTB3
0.168102	8.0212	2.37209	0.0186943	0.190589	-3.96608	low_igG - high_igG	RPL23A
-0.550201	-0.26835	-2.37126	0.0187348	0.19085	-3.30122	low_igG - high_igG	ADORA2A
0.135585	5.61796	2.37108	0.0187435	0.19085	-3.98144	low_igG - high_igG	PEX19
0.149849	5.26498	2.37072	0.0187614	0.190911	-3.96198	low_igG - high_igG	WRNIP1
0.112156	5.57185	2.36994	0.0188001	0.191184	-3.97852	low_igG - high_igG	ELAVL1
-0.226186	0.970037	-2.36942	0.0188254	0.191255	-3.42101	low_igG - high_igG	ZRANB2-AS1
-0.294155	0.682779	-2.36909	0.018842	0.191255	-3.38236	low_igG - high_igG	PLCG1-AS1
0.200373	3.96976	2.36907	0.0188428	0.191255	-3.83234	low_igG - high_igG	SPR
0.162245	3.32822	2.3678	0.0189057	0.191773	-3.73879	low_igG - high_igG	APIP
0.134577	4.07133	2.3674	0.0189255	0.191853	-3.84241	low_igG - high_igG	MFAP1
0.241229	4.5077	2.36656	0.0189673	0.192072	-3.93061	low_igG - high_igG	STARD10
-0.146608	5.70566	-2.36649	0.0189709	0.192072	-3.9896	low_igG - high_igG	ARFGAP3
-0.396728	2.50105	-2.36555	0.0190177	0.192349	-3.59854	low_igG - high_igG	AQP9
0.142484	5.23917	2.36546	0.0190222	0.192349	-3.9778	low_igG - high_igG	ODR4
0.126708	6.91059	2.36481	0.0190543	0.192553	-4.00503	low_igG - high_igG	DIP2B
0.13292	6.86362	2.36419	0.0190853	0.192745	-4.0046	low_igG - high_igG	CCDC47
0.191548	7.41082	2.36278	0.0191559	0.193293	-4.00458	low_igG - high_igG	CCT5
-0.246789	0.0806761	-2.36263	0.0191636	0.193293	-3.31602	low_igG - high_igG	ADPGK-AS1
0.14399	4.83195	2.36187	0.0192018	0.193442	-3.96458	low_igG - high_igG	ZFP62
0.152809	4.60378	2.36155	0.0192178	0.193442	-3.94232	low_igG - high_igG	SHARPIN
-0.375124	3.66304	-2.36154	0.0192185	0.193442	-3.82156	low_igG - high_igG	NTN1
-0.258866	2.58672	-2.36138	0.0192265	0.193442	-3.67665	low_igG - high_igG	PCED1B
0.124271	6.005	2.36003	0.0192945	0.193974	-4.01099	low_igG - high_igG	UQCRC1
-0.240408	6.42879	-2.35985	0.0193034	0.193974	-4.01571	low_igG - high_igG	TCF4
-0.583281	5.33507	-2.35844	0.0193749	0.194571	-3.97329	low_igG - high_igG	SFRP2
-0.451542	1.6596	-2.35778	0.0194084	0.194786	-3.49482	low_igG - high_igG	MPV17L
0.151467	6.1026	2.3565	0.0194733	0.19522	-4.02371	low_igG - high_igG	TCAF1
-0.482723	0.682455	-2.35623	0.0194872	0.19522	-3.41098	low_igG - high_igG	NEK10
0.220762	3.92747	2.35621	0.0194881	0.19522	-3.89665	low_igG - high_igG	FGFRL1
-0.300558	-0.142028	-2.35572	0.0195131	0.195266	-3.30707	low_igG - high_igG	FAM167B
-0.440856	-0.28506	-2.35556	0.019521	0.195266	-3.31221	low_igG - high_igG	ACTA2-AS1
-0.349969	-0.312302	-2.35541	0.019529	0.195266	-3.31012	low_igG - high_igG	FAM53B-AS1
-0.171023	5.48788	-2.35516	0.0195417	0.195272	-4.01244	low_igG - high_igG	FAM53B
-0.393049	1.07754	-2.35417	0.0195924	0.195581	-3.56074	low_igG - high_igG	USP44
0.185129	4.13229	2.35408	0.019597	0.195581	-3.90153	low_igG - high_igG	ANAPC11
0.151883	5.43761	2.35351	0.0196261	0.19575	-4.00764	low_igG - high_igG	TRMT112
-0.302339	4.44498	-2.35303	0.0196506	0.195872	-3.91735	low_igG - high_igG	SLC1A3
0.136989	5.48412	2.35266	0.0196695	0.195872	-4.01818	low_igG - high_igG	RRN3
-0.331029	0.834643	-2.35255	0.0196754	0.195872	-3.42539	low_igG - high_igG	GRIK1
-0.455232	0.376444	-2.35232	0.019687	0.195872	-3.43376	low_igG - high_igG	PCDHA6
-0.166463	5.66572	-2.35152	0.019728	0.196159	-4.01066	low_igG - high_igG	USP31
-0.342751	-0.296647	-2.35122	0.0197437	0.196194	-3.31049	low_igG - high_igG	LGI4
0.190995	2.34489	2.34999	0.0198072	0.196691	-3.62588	low_igG - high_igG	ZNF232
0.1641	2.05216	2.34978	0.0198182	0.196691	-3.56862	low_igG - high_igG	GAR1
-0.493186	0.0184561	-2.34944	0.0198356	0.196714	-3.39768	low_igG - high_igG	RGS22
0.14685	6.14483	2.34926	0.0198449	0.196714	-4.03684	low_igG - high_igG	POFUT1
0.168735	5.94638	2.34791	0.0199146	0.197187	-4.0296	low_igG - high_igG	NCBP2
-0.292485	2.51584	-2.34787	0.0199171	0.197187	-3.77331	low_igG - high_igG	ZMAT1
-0.1911	3.52663	-2.34688	0.0199683	0.197477	-3.82421	low_igG - high_igG	VPS9D1
0.146877	4.94752	2.34683	0.019971	0.197477	-3.99246	low_igG - high_igG	INTS7
0.12029	7.46601	2.34642	0.0199923	0.197567	-4.03507	low_igG - high_igG	IRF2BP2
-0.0978693	5.62337	-2.34579	0.0200254	0.197772	-4.03876	low_igG - high_igG	USP48
-0.175976	3.25088	-2.34455	0.0200898	0.198287	-3.77968	low_igG - high_igG	RAB4B
0.158559	3.25637	2.34421	0.0201077	0.198342	-3.8176	low_igG - high_igG	PSMG4
-0.297909	3.48902	-2.34355	0.0201422	0.198368	-3.85679	low_igG - high_igG	SNORA53
0.138801	4.71797	2.34341	0.0201498	0.198368	-3.97622	low_igG - high_igG	THAP4
-0.424586	3.23039	-2.34334	0.0201533	0.198368	-3.87322	low_igG - high_igG	CLIC5
-0.354769	1.50006	-2.34322	0.0201596	0.198368	-3.52896	low_igG - high_igG	RIPOR3
-0.27522	1.2541	-2.34289	0.020177	0.198418	-3.49263	low_igG - high_igG	L3MBTL2-AS1
-0.242564	0.946281	-2.34221	0.0202126	0.198647	-3.44718	low_igG - high_igG	LOC100506302
-0.139751	4.65679	-2.3402	0.0203187	0.199567	-3.98068	low_igG - high_igG	NAGK
0.205849	7.38553	2.33913	0.0203752	0.2	-4.05852	low_igG - high_igG	RPL35
0.0857734	6.03133	2.33828	0.0204203	0.20032	-4.06394	low_igG - high_igG	RAF1
-0.269051	5.2728	-2.33779	0.0204465	0.200455	-4.01342	low_igG - high_igG	MXD1
0.129381	5.08073	2.33666	0.0205066	0.200922	-4.02166	low_igG - high_igG	NOL8
0.75671	-0.157526	2.33598	0.0205425	0.201151	-3.31845	low_igG - high_igG	SLITRK4
0.130366	3.98753	2.33554	0.0205659	0.201201	-3.94101	low_igG - high_igG	TUT1
-0.34496	0.0419701	-2.33478	0.0206068	0.201201	-3.39231	low_igG - high_igG	MORN3
0.156993	4.27268	2.3347	0.020611	0.201201	-3.97837	low_igG - high_igG	RNF5
-0.20449	2.62901	-2.33459	0.020617	0.201201	-3.74497	low_igG - high_igG	ZFYVE28
0.130819	3.42017	2.33452	0.0206204	0.201201	-3.83479	low_igG - high_igG	RBM4B
0.122915	5.95302	2.33448	0.0206226	0.201201	-4.07037	low_igG - high_igG	RABGAP1
-0.221343	1.2481	-2.33415	0.0206407	0.201256	-3.53291	low_igG - high_igG	SEMA3F-AS1
-0.289061	6.91613	-2.33321	0.0206906	0.201469	-4.0718	low_igG - high_igG	LAPTM5
-0.257312	1.81556	-2.33292	0.0207062	0.201469	-3.61429	low_igG - high_igG	C17orf107
0.288615	2.382	2.33291	0.020707	0.201469	-3.62051	low_igG - high_igG	ANKRD13B
0.215452	2.81401	2.33265	0.020721	0.201469	-3.68768	low_igG - high_igG	CLCN2
0.150127	3.70691	2.33238	0.0207356	0.201469	-3.8679	low_igG - high_igG	ZNF473
-0.220119	7.25419	-2.33187	0.0207629	0.201469	-4.07055	low_igG - high_igG	TACC1
-0.270214	4.20941	-2.33184	0.0207646	0.201469	-4.00917	low_igG - high_igG	GLCCI1
-0.239748	5.40435	-2.33176	0.0207685	0.201469	-4.06311	low_igG - high_igG	DOCK10
-0.49142	2.13891	-2.3315	0.0207828	0.201469	-3.6777	low_igG - high_igG	CYP4X1
0.100817	5.6346	2.33123	0.0207975	0.201469	-4.07257	low_igG - high_igG	USP19
-0.291197	3.95658	-2.33103	0.0208084	0.201469	-3.96306	low_igG - high_igG	MRVI1
-0.287715	3.33035	-2.33092	0.0208139	0.201469	-3.82555	low_igG - high_igG	CD86
-0.156474	4.30877	-2.33033	0.0208461	0.201469	-3.98284	low_igG - high_igG	GMIP
-0.333056	2.85755	-2.33027	0.0208492	0.201469	-3.78565	low_igG - high_igG	CDH23
0.16736	3.82861	2.32982	0.0208734	0.201469	-3.92738	low_igG - high_igG	ING4
-0.596878	4.27794	-2.3296	0.0208856	0.201469	-4.02214	low_igG - high_igG	FOSB
-0.517331	1.87918	-2.32954	0.0208885	0.201469	-3.57171	low_igG - high_igG	DHRS9
-0.275276	1.59575	-2.32934	0.0208993	0.201469	-3.59366	low_igG - high_igG	FAM133DP
-0.313098	2.6265	-2.32883	0.0209272	0.201469	-3.80004	low_igG - high_igG	DLG2
0.174248	4.28666	2.32882	0.0209276	0.201469	-3.94281	low_igG - high_igG	COX5A
-0.278543	3.35406	-2.32874	0.020932	0.201469	-3.87876	low_igG - high_igG	TIE1
0.145386	5.59555	2.32863	0.0209378	0.201469	-4.06426	low_igG - high_igG	SENP2
0.27298	6.15525	2.32593	0.021085	0.202763	-4.08693	low_igG - high_igG	TXN
-0.272883	4.36775	-2.32517	0.0211265	0.202922	-3.96092	low_igG - high_igG	NPL
-0.310992	2.90592	-2.32516	0.0211267	0.202922	-3.74418	low_igG - high_igG	PALMD
-0.316081	0.541548	-2.32458	0.0211589	0.202965	-3.45989	low_igG - high_igG	PCAT19
0.148309	6.1068	2.3245	0.0211632	0.202965	-4.09515	low_igG - high_igG	TMEM181
0.104188	6.0453	2.32439	0.021169	0.202965	-4.0952	low_igG - high_igG	ZC3H13
-0.179567	4.60979	-2.32366	0.0212088	0.203226	-3.99986	low_igG - high_igG	WIPI1
-0.303606	4.80057	-2.32324	0.0212319	0.203283	-4.05492	low_igG - high_igG	CCDC144B
0.131716	5.09838	2.32307	0.0212414	0.203283	-4.06166	low_igG - high_igG	PPP2R5D
-0.320543	3.67896	-2.32287	0.0212527	0.203283	-3.93195	low_igG - high_igG	TMEM47
0.130021	2.91229	2.32202	0.0212992	0.203512	-3.79142	low_igG - high_igG	RPUSD3
0.129702	3.45026	2.32197	0.0213018	0.203512	-3.88143	low_igG - high_igG	C11orf68
0.12262	6.66293	2.32125	0.0213414	0.203726	-4.1049	low_igG - high_igG	GPR107
0.150876	6.94307	2.32107	0.0213518	0.203726	-4.10406	low_igG - high_igG	CCT7
0.209915	3.14279	2.32071	0.0213716	0.203726	-3.79332	low_igG - high_igG	EXOSC4
0.175672	7.0848	2.32065	0.0213749	0.203726	-4.10135	low_igG - high_igG	BTF3
0.945317	-0.698198	2.31972	0.0214264	0.204018	-3.30678	low_igG - high_igG	SLC6A11
0.110686	7.92538	2.31963	0.0214309	0.204018	-4.08768	low_igG - high_igG	NONO
0.15303	5.40401	2.31915	0.0214579	0.204155	-4.09169	low_igG - high_igG	DNMBP
-0.35355	2.76001	-2.31884	0.0214748	0.204195	-3.74292	low_igG - high_igG	LAYN
-0.253791	0.0160259	-2.31798	0.0215229	0.204531	-3.39502	low_igG - high_igG	MLANA
0.121771	5.41526	2.31752	0.0215481	0.204649	-4.08448	low_igG - high_igG	ADNP2
0.105778	4.21582	2.31699	0.0215778	0.204781	-4.00278	low_igG - high_igG	KLHL18
0.132647	5.32175	2.31682	0.0215873	0.204781	-4.07336	low_igG - high_igG	EIF2B5
-0.162848	4.08796	-2.31608	0.0216287	0.205052	-3.97414	low_igG - high_igG	SERTAD3
-0.541119	-0.346294	-2.3156	0.0216554	0.205167	-3.3974	low_igG - high_igG	PRH1-PRR4
0.152565	4.03455	2.31523	0.0216761	0.205167	-3.96565	low_igG - high_igG	POLR2J
0.133924	4.15902	2.31517	0.0216791	0.205167	-3.98044	low_igG - high_igG	CXorf56
-0.224928	0.0331961	-2.31363	0.0217653	0.205711	-3.42784	low_igG - high_igG	ENTPD1-AS1
-0.235678	1.86724	-2.31334	0.0217821	0.205711	-3.62646	low_igG - high_igG	ABHD16B
-0.283396	3.46076	-2.31321	0.0217892	0.205711	-3.9122	low_igG - high_igG	NFAM1
-0.268967	2.78519	-2.31305	0.0217982	0.205711	-3.78344	low_igG - high_igG	LINC01001
-0.387609	-0.522604	-2.31277	0.0218136	0.205711	-3.36413	low_igG - high_igG	LINC00954
0.136284	5.95821	2.31276	0.0218147	0.205711	-4.11901	low_igG - high_igG	PPP4R2
-0.242884	3.69844	-2.3125	0.0218293	0.205711	-3.93535	low_igG - high_igG	TLR6
0.150849	2.44346	2.31233	0.0218388	0.205711	-3.76509	low_igG - high_igG	FAM161B
-0.419644	0.416861	-2.31203	0.0218555	0.205722	-3.48405	low_igG - high_igG	NECAB1
0.166827	3.45365	2.31185	0.0218655	0.205722	-3.89353	low_igG - high_igG	SIMC1
0.159203	8.64152	2.31113	0.0219063	0.205986	-4.08381	low_igG - high_igG	RPL19
0.139978	3.75151	2.30953	0.0219969	0.206613	-3.92845	low_igG - high_igG	GADD45GIP1
-0.281667	4.49654	-2.3095	0.0219987	0.206613	-4.05053	low_igG - high_igG	FAM157B
-0.502323	5.91085	-2.30893	0.0220308	0.206782	-4.10798	low_igG - high_igG	AGR2
-0.341694	2.51177	-2.30873	0.0220423	0.206782	-3.80605	low_igG - high_igG	SYT15
-0.130104	6.67395	-2.30819	0.0220729	0.206889	-4.13199	low_igG - high_igG	ANKRD12
0.15497	5.21945	2.30807	0.0220794	0.206889	-4.08745	low_igG - high_igG	PSMB7
0.171854	4.43769	2.30741	0.022117	0.207033	-4.0232	low_igG - high_igG	ISCA1
0.156803	5.82063	2.30735	0.0221205	0.207033	-4.12391	low_igG - high_igG	SPTLC1
0.141894	6.42839	2.30707	0.0221367	0.207063	-4.13544	low_igG - high_igG	PA2G4
0.277259	8.14623	2.30609	0.0221926	0.207197	-4.10363	low_igG - high_igG	EGFR
0.10901	6.50413	2.30597	0.0221993	0.207197	-4.1392	low_igG - high_igG	NMT1
0.120945	5.85943	2.30593	0.0222013	0.207197	-4.12895	low_igG - high_igG	RAD23A
-0.193619	6.70966	-2.30591	0.0222024	0.207197	-4.13777	low_igG - high_igG	ETS2
-0.232853	5.88849	-2.30497	0.0222566	0.207365	-4.13328	low_igG - high_igG	ZEB2
0.117848	5.68398	2.3049	0.0222602	0.207365	-4.13341	low_igG - high_igG	SREK1
-0.18023	3.14748	-2.30477	0.0222676	0.207365	-3.86452	low_igG - high_igG	RILPL2
0.181197	6.97363	2.30453	0.0222814	0.207365	-4.14053	low_igG - high_igG	NME2
-0.33295	2.36746	-2.30443	0.0222875	0.207365	-3.73888	low_igG - high_igG	FGF2
-0.178148	4.93105	-2.30425	0.0222977	0.207365	-4.08122	low_igG - high_igG	TMEM19
-0.223805	1.92092	-2.3032	0.0223579	0.207804	-3.67916	low_igG - high_igG	PITRM1-AS1
0.168212	4.33467	2.30289	0.0223758	0.207851	-4.02569	low_igG - high_igG	DNAJC9
0.100624	6.11288	2.30263	0.0223907	0.207869	-4.14496	low_igG - high_igG	GPATCH8
-0.135029	6.04132	-2.30212	0.02242	0.208021	-4.14539	low_igG - high_igG	EPB41
-0.365471	2.63641	-2.30169	0.0224451	0.20803	-3.80288	low_igG - high_igG	IL4I1
0.263192	0.0854806	2.30165	0.0224468	0.20803	-3.46144	low_igG - high_igG	VN1R1
0.16387	7.12611	2.30095	0.0224875	0.208287	-4.14561	low_igG - high_igG	EFR3A
-0.635384	1.84281	-2.30057	0.0225092	0.208368	-3.62394	low_igG - high_igG	CDKN2A
0.137937	4.54752	2.29993	0.0225467	0.208562	-4.07454	low_igG - high_igG	PRUNE1
0.434649	1.76567	2.29977	0.022556	0.208562	-3.66577	low_igG - high_igG	PCDHGB1
-0.399971	2.91801	-2.29883	0.02261	0.208941	-3.80876	low_igG - high_igG	HAS2
-0.271771	5.82671	-2.29785	0.0226673	0.209351	-4.14616	low_igG - high_igG	FLT1
-0.151143	6.50797	-2.29712	0.0227095	0.209471	-4.15769	low_igG - high_igG	FOXN3
-0.237309	5.08147	-2.29707	0.0227125	0.209471	-4.13622	low_igG - high_igG	IFT57
0.115437	4.26999	2.29695	0.0227194	0.209471	-4.04382	low_igG - high_igG	TEX264
0.16184	5.8746	2.29631	0.0227566	0.209649	-4.14585	low_igG - high_igG	WDR43
0.167301	4.05006	2.29617	0.0227647	0.209649	-4.0212	low_igG - high_igG	ZFYVE21
-0.297853	6.8488	-2.2956	0.0227982	0.209838	-4.15276	low_igG - high_igG	CTSH
-0.185442	3.04514	-2.29467	0.0228524	0.210216	-3.85882	low_igG - high_igG	FBXO6
0.138892	4.58862	2.29287	0.0229585	0.21091	-4.09252	low_igG - high_igG	ALAD
-0.215663	2.16954	-2.29283	0.0229608	0.21091	-3.74262	low_igG - high_igG	ZNF165
0.175714	3.17867	2.29262	0.0229732	0.21091	-3.86373	low_igG - high_igG	NR2C2AP
-0.269236	1.78364	-2.2925	0.0229803	0.21091	-3.66986	low_igG - high_igG	SOCS1
-0.30567	3.92598	-2.29208	0.0230048	0.210982	-3.96641	low_igG - high_igG	VLDLR
0.115651	5.05679	2.29192	0.0230143	0.210982	-4.11986	low_igG - high_igG	FEM1A
0.119265	6.11918	2.29071	0.0230855	0.211489	-4.17139	low_igG - high_igG	MAPK14
-0.425709	1.064	-2.29053	0.0230966	0.211489	-3.67847	low_igG - high_igG	ACOXL
0.150758	4.4526	2.29003	0.0231257	0.211489	-4.0872	low_igG - high_igG	ZNHIT6
-0.406516	-0.0760395	-2.28987	0.0231352	0.211489	-3.47282	low_igG - high_igG	MUSK
-0.413157	5.10928	-2.28985	0.0231364	0.211489	-4.1556	low_igG - high_igG	NR4A1
0.200944	8.78688	2.28964	0.0231489	0.211489	-4.12547	low_igG - high_igG	FLNB
-0.216888	2.91029	-2.28942	0.0231621	0.211489	-3.89688	low_igG - high_igG	MBNL1-AS1
-0.173816	1.89776	-2.2892	0.0231748	0.211489	-3.71999	low_igG - high_igG	LOC728743
-0.381889	0.826278	-2.28879	0.0231991	0.211591	-3.54754	low_igG - high_igG	HOXA3
0.622833	-0.16592	2.2883	0.0232284	0.211651	-3.42316	low_igG - high_igG	NMU
0.183294	3.68835	2.28809	0.0232408	0.211651	-3.97579	low_igG - high_igG	LSM2
-0.251213	2.98053	-2.28802	0.0232451	0.211651	-3.92113	low_igG - high_igG	MAN1C1
-0.651554	-0.616372	-2.28647	0.0233374	0.212232	-3.41382	low_igG - high_igG	IGFL2
0.167893	3.23573	2.28633	0.0233455	0.212232	-3.87725	low_igG - high_igG	ZMYND19
0.13803	5.80892	2.28629	0.0233484	0.212232	-4.17025	low_igG - high_igG	TAF2
0.14644	5.34698	2.28546	0.0233977	0.21256	-4.16637	low_igG - high_igG	ATP7A
0.131264	4.03256	2.28502	0.0234238	0.212626	-4.03925	low_igG - high_igG	TBCC
-0.257945	2.20008	-2.2849	0.0234314	0.212626	-3.78519	low_igG - high_igG	RHOJ
-0.116926	4.75808	-2.28425	0.0234702	0.212858	-4.12854	low_igG - high_igG	RHBDD1
-0.305569	0.499492	-2.28386	0.0234936	0.21295	-3.49844	low_igG - high_igG	HOTAIRM1
0.13664	3.91108	2.28341	0.0235204	0.213005	-4.0247	low_igG - high_igG	UBL7
-0.281105	0.698078	-2.28301	0.0235444	0.213005	-3.56705	low_igG - high_igG	A1BG
-0.374473	-0.0223713	-2.28289	0.0235518	0.213005	-3.48572	low_igG - high_igG	RUFY4
0.142493	5.39023	2.28284	0.0235546	0.213005	-4.1731	low_igG - high_igG	MCCC2
-0.469984	5.893	-2.28266	0.0235658	0.213005	-4.1784	low_igG - high_igG	AQP3
-0.233514	4.44606	-2.28242	0.0235803	0.213017	-4.11654	low_igG - high_igG	PLCB2
0.180898	2.71677	2.28075	0.0236808	0.213525	-3.80839	low_igG - high_igG	NUDT1
0.241205	5.08577	2.2802	0.023714	0.213525	-4.17263	low_igG - high_igG	USP13
-0.141479	2.66316	-2.28015	0.0237169	0.213525	-3.82982	low_igG - high_igG	PPCDC
-0.269319	-0.334492	-2.28008	0.0237214	0.213525	-3.46469	low_igG - high_igG	C6orf201
0.266038	2.42843	2.27997	0.0237278	0.213525	-3.86691	low_igG - high_igG	IL17RE
0.180383	5.57767	2.27947	0.0237583	0.213525	-4.1856	low_igG - high_igG	AGAP1
-0.256711	1.29036	-2.27902	0.0237853	0.213525	-3.65712	low_igG - high_igG	PIK3R6
0.104127	6.16791	2.27898	0.0237877	0.213525	-4.19613	low_igG - high_igG	HNRNPM
-0.304837	0.971149	-2.27887	0.0237948	0.213525	-3.59197	low_igG - high_igG	MRTFA-AS1
0.18027	7.09247	2.27863	0.0238089	0.213525	-4.19582	low_igG - high_igG	TUBB4B
-0.345947	0.495702	-2.27847	0.0238187	0.213525	-3.60199	low_igG - high_igG	NBAT1
0.10216	5.31139	2.27847	0.0238191	0.213525	-4.17672	low_igG - high_igG	FBXO38
0.146327	4.9557	2.2783	0.0238292	0.213525	-4.14015	low_igG - high_igG	ENOPH1
0.0964206	4.90441	2.27826	0.0238319	0.213525	-4.14706	low_igG - high_igG	HMG20A
0.179432	2.56113	2.2782	0.0238356	0.213525	-3.78797	low_igG - high_igG	SWI5
-0.369653	0.942856	-2.27753	0.0238759	0.21367	-3.60909	low_igG - high_igG	RAB37
-0.634703	2.70433	-2.27749	0.0238783	0.21367	-4.02589	low_igG - high_igG	ADH1B
-0.384627	3.62155	-2.2764	0.0239447	0.214146	-3.98258	low_igG - high_igG	RASSF6
0.395156	1.09539	2.27473	0.0240472	0.214943	-3.59369	low_igG - high_igG	ARL2-SNX15
-0.168211	2.29326	-2.27344	0.0241261	0.215528	-3.82821	low_igG - high_igG	SLC25A45
0.176319	4.43089	2.27212	0.0242071	0.216061	-4.14026	low_igG - high_igG	COQ8A
0.140397	4.83428	2.27203	0.0242126	0.216061	-4.16644	low_igG - high_igG	ZADH2
0.124146	5.97733	2.27123	0.0242624	0.216282	-4.21202	low_igG - high_igG	PRKAR2A
-0.27211	3.53252	-2.271	0.0242762	0.216282	-3.9698	low_igG - high_igG	SLC9A9
0.188674	4.7841	2.2708	0.0242885	0.216282	-4.15645	low_igG - high_igG	TOMM6
0.155473	4.60491	2.27076	0.0242911	0.216282	-4.13081	low_igG - high_igG	MEA1
-0.296056	2.61811	-2.27014	0.0243297	0.216506	-3.90708	low_igG - high_igG	ACSS3
0.149881	4.31132	2.26969	0.0243574	0.216549	-4.12045	low_igG - high_igG	TRIM41
0.216659	2.63675	2.26941	0.0243747	0.216549	-3.81284	low_igG - high_igG	MIS18A
0.348987	1.80927	2.26941	0.0243749	0.216549	-3.74019	low_igG - high_igG	PCDHB9
0.215508	5.85812	2.2691	0.0243939	0.216599	-4.2141	low_igG - high_igG	CHML
0.177817	2.85631	2.26874	0.0244164	0.216679	-3.89226	low_igG - high_igG	CETN3
-0.421417	3.77728	-2.26849	0.0244317	0.216695	-4.11862	low_igG - high_igG	SLC4A4
-0.243938	5.19009	-2.26752	0.0244919	0.217003	-4.19707	low_igG - high_igG	HCP5
0.281921	3.78867	2.26729	0.0245061	0.217003	-3.99009	low_igG - high_igG	KIF20A
-0.339807	4.27331	-2.26728	0.0245068	0.217003	-4.14476	low_igG - high_igG	FMO2
-0.174963	2.59052	-2.26679	0.0245372	0.217034	-3.91667	low_igG - high_igG	ZNF671
-0.2733	4.67858	-2.26664	0.024547	0.217034	-4.16691	low_igG - high_igG	ADGRA2
-0.217863	4.59407	-2.26658	0.0245508	0.217034	-4.16644	low_igG - high_igG	ACADSB
-0.241913	3.55285	-2.26567	0.0246072	0.217413	-3.98284	low_igG - high_igG	CGAS
0.12472	4.88471	2.26545	0.0246212	0.217417	-4.16272	low_igG - high_igG	FARSA
-0.419123	2.10512	-2.26502	0.0246483	0.217452	-3.82305	low_igG - high_igG	ADAMTS16
0.134386	5.29657	2.26495	0.0246527	0.217452	-4.20451	low_igG - high_igG	RHOT1
-0.349265	-0.162919	-2.26474	0.0246656	0.217452	-3.50336	low_igG - high_igG	COX7A1
-0.317696	-0.270088	-2.26369	0.0247317	0.217915	-3.50318	low_igG - high_igG	LEKR1
-0.187706	4.24571	-2.26316	0.0247648	0.217995	-4.14382	low_igG - high_igG	PPM1K
0.574907	-0.962535	2.26311	0.0247681	0.217995	-3.41261	low_igG - high_igG	PCAT7
0.131524	4.88323	2.26273	0.0247914	0.217995	-4.16575	low_igG - high_igG	GRWD1
0.198228	3.27946	2.26268	0.024795	0.217995	-3.93048	low_igG - high_igG	CMSS1
0.183401	2.92532	2.26171	0.0248558	0.21841	-3.92047	low_igG - high_igG	TIGD2
0.106195	6.76971	2.26142	0.0248742	0.218453	-4.23543	low_igG - high_igG	DDX24
0.141816	5.76175	2.25876	0.0250425	0.219711	-4.23476	low_igG - high_igG	CFAP97
0.142308	4.18952	2.25866	0.025049	0.219711	-4.11613	low_igG - high_igG	TAF11
0.242227	0.486926	2.25851	0.0250583	0.219711	-3.58193	low_igG - high_igG	FLJ20021
0.164572	8.03931	2.25828	0.0250726	0.219717	-4.22085	low_igG - high_igG	RPL37
-0.297431	1.66194	-2.25804	0.0250882	0.219733	-3.74745	low_igG - high_igG	LOC105371414
0.0739007	5.71754	2.25767	0.0251119	0.219821	-4.23585	low_igG - high_igG	QRICH1
0.145635	7.36406	2.25671	0.0251729	0.220138	-4.23901	low_igG - high_igG	TNPO1
-0.42774	1.68752	-2.25667	0.0251754	0.220138	-3.80852	low_igG - high_igG	CHI3L2
0.16263	3.43161	2.25574	0.0252348	0.220467	-4.00465	low_igG - high_igG	COPG2
-0.232804	4.81872	-2.25548	0.0252513	0.220467	-4.20731	low_igG - high_igG	UCP2
0.104411	5.30324	2.25544	0.0252541	0.220467	-4.22424	low_igG - high_igG	UBE2I
0.322318	5.41445	2.25464	0.025305	0.22065	-4.23606	low_igG - high_igG	B4GALNT3
0.134735	4.60777	2.25461	0.025307	0.22065	-4.17965	low_igG - high_igG	UBTD2
0.130442	5.94038	2.25447	0.0253162	0.22065	-4.24666	low_igG - high_igG	TAF7
-0.302126	3.39759	-2.25425	0.0253303	0.220653	-4.03212	low_igG - high_igG	FDPSP2
-0.364419	3.1436	-2.25335	0.0253878	0.220793	-4.02972	low_igG - high_igG	SGCD
-0.184211	4.85141	-2.25324	0.0253949	0.220793	-4.20608	low_igG - high_igG	SLC43A2
-0.396893	2.03506	-2.25296	0.0254131	0.220793	-3.76468	low_igG - high_igG	GZMA
-0.210556	4.41531	-2.25262	0.0254347	0.220793	-4.16154	low_igG - high_igG	PRAG1
0.128638	5.65773	2.25256	0.0254387	0.220793	-4.23967	low_igG - high_igG	STRN4
0.120277	5.78229	2.25231	0.0254544	0.220793	-4.23311	low_igG - high_igG	LSG1
0.116346	5.18699	2.25215	0.025465	0.220793	-4.2211	low_igG - high_igG	DYNLRB1
-0.299933	2.27807	-2.25211	0.0254676	0.220793	-3.89638	low_igG - high_igG	ABCA9
-0.634092	-0.282683	-2.25198	0.0254756	0.220793	-3.52977	low_igG - high_igG	EFCAB1
0.122634	4.02431	2.25186	0.0254835	0.220793	-4.12025	low_igG - high_igG	NCKIPSD
0.137081	5.75013	2.25118	0.0255274	0.221055	-4.2524	low_igG - high_igG	YIPF3
-0.522288	4.94673	-2.25094	0.0255427	0.221068	-4.22247	low_igG - high_igG	PTGS2
-0.480144	-0.212746	-2.24965	0.0256264	0.221618	-3.55785	low_igG - high_igG	CFAP206
0.139476	7.2019	2.24953	0.0256338	0.221618	-4.25546	low_igG - high_igG	CUX1
-0.137024	6.12435	-2.24862	0.0256929	0.221933	-4.26177	low_igG - high_igG	SP100
-0.441564	-0.415253	-2.24855	0.0256978	0.221933	-3.61265	low_igG - high_igG	DNAJB13
0.11834	4.56957	2.24724	0.0257828	0.222441	-4.19831	low_igG - high_igG	INTS5
-0.404277	1.45827	-2.24722	0.0257842	0.222441	-3.72345	low_igG - high_igG	SPOCD1
-0.323418	1.56486	-2.24664	0.0258218	0.222646	-3.75563	low_igG - high_igG	DEGS2
-0.568469	4.98008	-2.24611	0.0258567	0.222827	-4.19698	low_igG - high_igG	GREM1
0.154906	3.81021	2.24557	0.0258916	0.223008	-4.08669	low_igG - high_igG	DPH3
-0.344162	1.93944	-2.24528	0.0259104	0.223051	-3.76869	low_igG - high_igG	CCL4
0.230971	1.72771	2.24495	0.0259322	0.223053	-3.73716	low_igG - high_igG	RPP40
-0.398804	0.264673	-2.24467	0.0259508	0.223053	-3.5933	low_igG - high_igG	ZNF385D
-0.247237	1.84997	-2.24464	0.0259522	0.223053	-3.80656	low_igG - high_igG	MTMR9LP
-0.190703	2.97334	-2.2444	0.0259682	0.223072	-3.94855	low_igG - high_igG	SDF2L1
0.246569	0.383768	2.2435	0.0260274	0.223409	-3.59967	low_igG - high_igG	LOC100652758
-0.267955	5.36095	-2.24337	0.0260359	0.223409	-4.25463	low_igG - high_igG	PTPRB
-0.144581	2.96728	-2.24286	0.0260693	0.223409	-3.97285	low_igG - high_igG	NAGPA
0.153135	2.73606	2.24256	0.0260889	0.223409	-3.91394	low_igG - high_igG	PUS3
-0.183675	7.87951	-2.24255	0.0260899	0.223409	-4.2502	low_igG - high_igG	ZFP36L1
-0.343737	-0.488764	-2.24253	0.0260907	0.223409	-3.55018	low_igG - high_igG	ADAMTSL4-AS1
0.103259	5.92461	2.24213	0.026117	0.223515	-4.27235	low_igG - high_igG	EDF1
-0.227678	2.66403	-2.24063	0.0262163	0.224154	-3.95486	low_igG - high_igG	SH2D3C
-0.309345	0.595901	-2.24037	0.0262332	0.224154	-3.61445	low_igG - high_igG	PRR16
0.193356	2.2079	2.24037	0.0262335	0.224154	-3.80824	low_igG - high_igG	ZNF57
0.113406	6.69954	2.23997	0.0262599	0.224261	-4.28261	low_igG - high_igG	MTCH1
0.246451	4.33443	2.23959	0.0262846	0.224297	-4.18357	low_igG - high_igG	PC
-0.384071	3.23523	-2.23923	0.0263085	0.224297	-4.16507	low_igG - high_igG	SCN7A
0.148105	5.35851	2.23915	0.0263138	0.224297	-4.26298	low_igG - high_igG	KLHDC3
0.173614	4.16475	2.23906	0.0263198	0.224297	-4.15479	low_igG - high_igG	EAPP
0.169952	7.72013	2.23869	0.0263446	0.224389	-4.26981	low_igG - high_igG	RPL10A
-0.327049	0.0988152	-2.2383	0.0263701	0.224447	-3.58728	low_igG - high_igG	NAP1L3
0.140494	4.14687	2.23816	0.0263793	0.224447	-4.17383	low_igG - high_igG	RMND5B
-0.193767	4.594	-2.23795	0.0263933	0.224447	-4.22688	low_igG - high_igG	BTN3A3
0.18674	3.14276	2.23748	0.026425	0.224598	-3.98659	low_igG - high_igG	C4orf46
0.16305	6.2621	2.23668	0.0264779	0.22493	-4.28752	low_igG - high_igG	FNBP1L
0.187578	2.31402	2.23617	0.0265121	0.225101	-3.86097	low_igG - high_igG	EPB41L4A-AS1
-0.32219	1.33566	-2.23593	0.0265278	0.225116	-3.72667	low_igG - high_igG	FAM198B-AS1
0.150024	3.92797	2.235	0.0265902	0.225526	-4.13502	low_igG - high_igG	TRAPPC4
0.284218	3.93953	2.23397	0.0266589	0.225708	-4.0612	low_igG - high_igG	RPL22L1
0.146344	5.18804	2.23391	0.0266633	0.225708	-4.26478	low_igG - high_igG	KIFAP3
-0.334951	1.5706	-2.23386	0.0266667	0.225708	-3.76179	low_igG - high_igG	CYSLTR2
0.131952	6.77187	2.23355	0.0266873	0.225708	-4.29669	low_igG - high_igG	HEATR1
0.131136	4.74585	2.23353	0.0266886	0.225708	-4.22544	low_igG - high_igG	FKTN
0.101871	4.52274	2.23342	0.0266957	0.225708	-4.20661	low_igG - high_igG	DEDD
-0.30922	3.32081	-2.23308	0.026719	0.225786	-4.14379	low_igG - high_igG	ITGA8
0.0892942	4.66831	2.23286	0.0267336	0.225791	-4.23333	low_igG - high_igG	NEK4
-0.155189	3.84727	-2.23196	0.0267939	0.226182	-4.11674	low_igG - high_igG	SGTB
-0.243257	3.86055	-2.23068	0.02688	0.22679	-4.15997	low_igG - high_igG	TNRC6C-AS1
-0.355661	2.53594	-2.23016	0.0269154	0.226872	-3.95506	low_igG - high_igG	TLR8
-0.27908	3.58966	-2.23012	0.026918	0.226872	-4.07953	low_igG - high_igG	VAV3
0.121172	4.50664	2.22969	0.0269474	0.226888	-4.20931	low_igG - high_igG	VPS37C
0.161295	5.22375	2.22943	0.026965	0.226888	-4.27295	low_igG - high_igG	RAB34
-0.352285	2.48543	-2.22913	0.0269849	0.226888	-3.97045	low_igG - high_igG	CLDN5
-0.262704	2.10779	-2.22906	0.02699	0.226888	-3.8732	low_igG - high_igG	LOC642648
0.148826	3.02441	2.22905	0.0269904	0.226888	-3.97808	low_igG - high_igG	C1orf131
-0.383868	6.44027	-2.22762	0.0270875	0.227586	-4.30614	low_igG - high_igG	SELENOP
-0.206055	2.54616	-2.22615	0.0271872	0.228185	-3.91382	low_igG - high_igG	DNAJB5
-0.24748	9.99322	-2.22615	0.0271872	0.228185	-4.21061	low_igG - high_igG	HLA-B
0.131356	5.25626	2.22574	0.0272152	0.228269	-4.28071	low_igG - high_igG	PYCR2
-0.189805	6.52633	-2.22559	0.0272255	0.228269	-4.31341	low_igG - high_igG	GM2A
0.175245	5.37653	2.22523	0.0272502	0.228302	-4.29304	low_igG - high_igG	CYTH2
0.163187	3.30893	2.22506	0.027262	0.228302	-4.08059	low_igG - high_igG	HDAC11
-0.259257	6.81399	-2.22491	0.027272	0.228302	-4.30719	low_igG - high_igG	TSC22D3
0.119818	5.72464	2.22392	0.02734	0.228752	-4.30985	low_igG - high_igG	RANBP9
0.172539	6.98051	2.22347	0.027371	0.228892	-4.317	low_igG - high_igG	CCT6A
-0.771531	-1.1433	-2.22306	0.0273987	0.229006	-3.55367	low_igG - high_igG	C6
0.139046	6.1978	2.22268	0.0274247	0.229104	-4.31959	low_igG - high_igG	EIF3F
0.128102	7.56393	2.22235	0.0274474	0.229131	-4.30546	low_igG - high_igG	TOR1AIP2
0.166144	4.22406	2.22206	0.0274672	0.229131	-4.17774	low_igG - high_igG	RPF2
0.236679	6.58927	2.22197	0.0274736	0.229131	-4.32176	low_igG - high_igG	NAV1
0.119031	5.54396	2.22181	0.0274849	0.229131	-4.30743	low_igG - high_igG	STK25
-0.244421	1.30987	-2.22049	0.0275753	0.229728	-3.75297	low_igG - high_igG	CBLN3
0.179543	3.21465	2.22035	0.0275851	0.229728	-4.02583	low_igG - high_igG	TPRN
0.117049	4.39113	2.21936	0.0276534	0.230129	-4.23174	low_igG - high_igG	ABCB7
-0.243718	7.82315	-2.21905	0.0276752	0.230129	-4.29892	low_igG - high_igG	TNS1
-0.34801	0.191293	-2.21892	0.0276843	0.230129	-3.65543	low_igG - high_igG	LOC100126784
0.178963	4.68166	2.21883	0.0276904	0.230129	-4.23352	low_igG - high_igG	PUS7
-0.426881	4.88468	-2.21777	0.0277637	0.230513	-4.30283	low_igG - high_igG	COL14A1
-0.219047	4.94475	-2.21775	0.0277653	0.230513	-4.27997	low_igG - high_igG	KSR1
-0.185445	6.11949	-2.21745	0.0277859	0.230565	-4.32996	low_igG - high_igG	ARAP2
-0.178283	5.35523	-2.21554	0.0279187	0.231543	-4.31682	low_igG - high_igG	PLPP3
-0.241302	0.180435	-2.21534	0.0279327	0.231543	-3.64168	low_igG - high_igG	GTF2IP23
0.436646	1.61338	2.21514	0.0279469	0.231543	-3.82706	low_igG - high_igG	OGN
0.129267	3.90358	2.2144	0.0279988	0.231854	-4.18053	low_igG - high_igG	SLC25A38
0.0967133	6.82523	2.21398	0.0280278	0.231975	-4.33703	low_igG - high_igG	KIF1B
0.129634	4.30398	2.21276	0.0281136	0.232565	-4.22471	low_igG - high_igG	CCDC43
-0.303064	1.78107	-2.21243	0.028137	0.232639	-3.88345	low_igG - high_igG	TSPAN2
-0.559452	-1.17469	-2.2122	0.0281529	0.232652	-3.58007	low_igG - high_igG	C5orf49
-0.357591	0.316515	-2.21169	0.028189	0.232689	-3.64797	low_igG - high_igG	RAB39B
-0.350508	5.77778	-2.21162	0.0281934	0.232689	-4.33226	low_igG - high_igG	SERPINF1
-0.326013	8.01639	-2.21138	0.0282107	0.232689	-4.32213	low_igG - high_igG	COL6A2
-0.26645	1.13072	-2.21131	0.0282153	0.232689	-3.77312	low_igG - high_igG	BST1
0.178421	4.53574	2.21076	0.0282545	0.232877	-4.27795	low_igG - high_igG	MRPL14
0.175119	7.78936	2.21058	0.028267	0.232877	-4.32722	low_igG - high_igG	RPL30
-0.348826	-0.257317	-2.21003	0.0283056	0.233027	-3.61469	low_igG - high_igG	SOX17
-0.189467	5.73566	-2.20991	0.0283142	0.233027	-4.34021	low_igG - high_igG	ITM2C
-0.298668	3.75044	-2.20962	0.0283349	0.233079	-4.14623	low_igG - high_igG	PDGFB
-0.302845	1.09578	-2.20888	0.0283867	0.233354	-3.77267	low_igG - high_igG	TBC1D22A-AS1
-0.190476	5.13394	-2.20873	0.0283973	0.233354	-4.32046	low_igG - high_igG	DOCK11
0.179946	2.43079	2.20818	0.0284367	0.233531	-3.95248	low_igG - high_igG	MBLAC2
0.12582	5.65123	2.20794	0.0284535	0.233531	-4.33198	low_igG - high_igG	SAE1
-0.136947	6.25609	-2.20781	0.0284624	0.233531	-4.35125	low_igG - high_igG	PTPN1
0.228179	4.31488	2.20688	0.0285285	0.233954	-4.28869	low_igG - high_igG	RPSAP58
0.143843	6.15637	2.20639	0.0285637	0.234123	-4.35502	low_igG - high_igG	VARS1
0.309415	0.430532	2.20613	0.0285824	0.234123	-3.70254	low_igG - high_igG	FAM81A
0.309847	2.92119	2.20598	0.0285927	0.234123	-3.99523	low_igG - high_igG	CSRP2
-0.274148	1.75452	-2.2052	0.0286483	0.234263	-3.80452	low_igG - high_igG	STARD5
-0.260348	6.04057	-2.20501	0.0286622	0.234263	-4.3528	low_igG - high_igG	SAMD9L
0.169337	4.51106	2.20492	0.0286683	0.234263	-4.27066	low_igG - high_igG	AP1S1
0.230932	1.52035	2.20478	0.0286785	0.234263	-3.7824	low_igG - high_igG	PSMC3IP
-0.287824	2.59059	-2.20472	0.0286827	0.234263	-3.97205	low_igG - high_igG	FPR1
0.0824521	5.65799	2.20444	0.0287024	0.234306	-4.34656	low_igG - high_igG	CTCF
0.125556	5.15626	2.20402	0.0287328	0.234435	-4.32962	low_igG - high_igG	STX3
-0.221908	6.04362	-2.20359	0.0287634	0.234566	-4.35692	low_igG - high_igG	ARL4C
-0.163956	4.50839	-2.20256	0.0288371	0.234881	-4.27938	low_igG - high_igG	SP110
-0.239431	3.61396	-2.20236	0.0288513	0.234881	-4.1291	low_igG - high_igG	GCH1
-0.212859	1.14348	-2.20233	0.0288539	0.234881	-3.79367	low_igG - high_igG	SUMO1P3
0.432912	0.863877	2.2021	0.0288704	0.234881	-3.70949	low_igG - high_igG	ERFE
-0.244052	3.17658	-2.20203	0.028875	0.234881	-4.12642	low_igG - high_igG	FXYD6
0.140027	4.13836	2.20125	0.0289313	0.23522	-4.23388	low_igG - high_igG	G6PC3
-0.563141	-0.352379	-2.20045	0.0289886	0.235432	-3.62164	low_igG - high_igG	NPY4R
0.166612	5.66302	2.20033	0.0289979	0.235432	-4.3509	low_igG - high_igG	ZBTB33
0.13926	4.84551	2.20019	0.0290078	0.235432	-4.3179	low_igG - high_igG	UFC1
-0.194236	3.63423	-2.19999	0.0290224	0.235432	-4.15275	low_igG - high_igG	RELT
0.109083	4.71254	2.19987	0.0290305	0.235432	-4.30085	low_igG - high_igG	PFDN1
0.973588	2.31581	2.19864	0.0291194	0.236034	-3.9692	low_igG - high_igG	TMX2-CTNND1
-0.273229	2.96657	-2.1982	0.0291513	0.236112	-4.05462	low_igG - high_igG	PMS2P9
-0.192762	7.39383	-2.19811	0.0291583	0.236112	-4.34951	low_igG - high_igG	ZBTB20
-0.262157	0.958479	-2.19666	0.0292629	0.23684	-3.78591	low_igG - high_igG	PTGIR
0.313027	1.74427	2.19637	0.029284	0.236887	-3.88772	low_igG - high_igG	BSN
0.245079	4.52349	2.19617	0.0292991	0.236887	-4.2421	low_igG - high_igG	LRP12
0.131582	6.7587	2.19598	0.0293129	0.236887	-4.37596	low_igG - high_igG	FXR1
0.180084	6.8336	2.19566	0.0293357	0.236952	-4.37785	low_igG - high_igG	SLC25A5
0.128371	5.23411	2.19544	0.0293519	0.236964	-4.34961	low_igG - high_igG	PMPCB
0.08635	5.93556	2.19498	0.0293856	0.237117	-4.37494	low_igG - high_igG	CIAO1
0.226705	2.90204	2.19474	0.0294026	0.237136	-4.08259	low_igG - high_igG	GVQW3
0.0829989	4.22446	2.19432	0.0294335	0.237266	-4.25209	low_igG - high_igG	PKNOX1
-0.310289	6.45164	-2.19351	0.0294929	0.237452	-4.38002	low_igG - high_igG	HMCN1
0.122287	5.49765	2.19343	0.0294985	0.237452	-4.3569	low_igG - high_igG	NELFCD
[truncated: 14,099 more rows]

## Sheet: Tx100 igG GSEA
pathway	pval	padj	ES	NES	nMoreExtreme	size	leadingEdge	Enrichment
DESCARTES_FETAL_LUNG_LYMPHOID_CELLS	0.000104004	0.000435687	0.908742	2.8208	0	105		Up-regulated
DESCARTES_FETAL_ADRENAL_LYMPHOID_CELLS	0.000102733	0.000435687	0.882199	2.77509	0	127		Up-regulated
DESCARTES_FETAL_HEART_LYMPHOID_CELLS	0.000106417	0.000435687	0.907823	2.75559	0	82		Up-regulated
DESCARTES_FETAL_PANCREAS_LYMPHOID_CELLS	0.000104646	0.000435687	0.884481	2.73287	0	100		Up-regulated
DESCARTES_FETAL_INTESTINE_LYMPHOID_CELLS	0.000103423	0.000435687	0.871988	2.72163	0	113		Up-regulated
DESCARTES_FETAL_PLACENTA_LYMPHOID_CELLS	0.000103359	0.000435687	0.868597	2.71746	0	117		Up-regulated
DESCARTES_FETAL_LIVER_LYMPHOID_CELLS	0.000106655	0.000435687	0.893453	2.70645	0	80		Up-regulated
DESCARTES_FETAL_SPLEEN_LYMPHOID_CELLS	0.000105419	0.000435687	0.881324	2.70165	0	91		Up-regulated
DESCARTES_FETAL_KIDNEY_LYMPHOID_CELLS	0.000102145	0.000435687	0.844154	2.67385	0	145		Up-regulated
DESCARTES_FETAL_STOMACH_LYMPHOID_CELLS	0.000107817	0.000435687	0.878203	2.63941	0	74		Up-regulated
GAO_LARGE_INTESTINE_ADULT_CI_MESENCHYMAL_CELLS	0.0001001	0.000435687	0.79991	2.61116	0	336		Up-regulated
DESCARTES_MAIN_FETAL_LYMPHOID_CELLS	0.000103972	0.000435687	0.833953	2.59013	0	106		Up-regulated
CUI_DEVELOPING_HEART_C9_B_T_CELL	0.000101812	0.000435687	0.774532	2.45966	0	153		Up-regulated
AIZARANI_LIVER_C1_NK_NKT_CELLS_1	0.000101833	0.000435687	0.771353	2.44864	0	152		Up-regulated
DURANTE_ADULT_OLFACTORY_NEUROEPITHELIUM_CD8_T_CELLS	0.000108613	0.000435687	0.816425	2.43164	0	67		Up-regulated
FAN_EMBRYONIC_CTX_BRAIN_EFFECTOR_T_CELL	0.000102912	0.000435687	0.772492	2.4249	0	123		Up-regulated
AIZARANI_LIVER_C5_NK_NKT_CELLS_3	0.000103477	0.000435687	0.772895	2.41449	0	115		Up-regulated
TRAVAGLINI_LUNG_B_CELL	0.000102145	0.000435687	0.756422	2.39596	0	145		Up-regulated
DESCARTES_FETAL_PANCREAS_MYELOID_CELLS	0.000101153	0.000435687	0.74915	2.39559	0	178		Up-regulated
HAY_BONE_MARROW_CD8_T_CELL	0.000108613	0.000435687	0.80323	2.39234	0	67		Up-regulated
GAO_LARGE_INTESTINE_24W_C11_PANETH_LIKE_CELL	0.00010014	0.000435687	0.730895	2.38255	0	317		Up-regulated
FAN_EMBRYONIC_CTX_BRAIN_B_CELL	0.000104866	0.000435687	0.771326	2.37837	0	97		Up-regulated
DESCARTES_FETAL_INTESTINE_MYELOID_CELLS	0.000100918	0.000435687	0.739341	2.37435	0	193		Up-regulated
FAN_EMBRYONIC_CTX_BRAIN_NAIVE_LIKE_T_CELL	0.000101616	0.000435687	0.74494	2.36927	0	158		Up-regulated
DURANTE_ADULT_OLFACTORY_NEUROEPITHELIUM_NK_CELLS	0.000107377	0.000435687	0.778751	2.3483	0	77		Up-regulated
TRAVAGLINI_LUNG_CD4_MEMORY_EFFECTOR_T_CELL	0.000108331	0.000435687	0.784404	2.34547	0	70		Up-regulated
DESCARTES_FETAL_EYE_MICROGLIA	0.000102354	0.000435687	0.742243	2.34463	0	135		Up-regulated
AIZARANI_LIVER_C34_MHC_II_POS_B_CELLS	0.000102659	0.000435687	0.742823	2.33953	0	130		Up-regulated
DESCARTES_FETAL_THYMUS_ANTIGEN_PRESENTING_CELLS	0.000101585	0.000435687	0.732708	2.33247	0	161		Up-regulated
HAY_BONE_MARROW_FOLLICULAR_B_CELL	0.00010322	0.000435687	0.743909	2.33216	0	121		Up-regulated
DESCARTES_FETAL_MUSCLE_LYMPHOID_CELLS	0.000103875	0.000435687	0.749719	2.331	0	107		Up-regulated
TRAVAGLINI_LUNG_CD8_NAIVE_T_CELL	0.000102281	0.000435687	0.730673	2.31097	0	142		Up-regulated
DESCARTES_FETAL_HEART_MYELOID_CELLS	0.000103605	0.000435687	0.740581	2.30863	0	111		Up-regulated
DESCARTES_FETAL_LUNG_MYELOID_CELLS	0.000102302	0.000435687	0.730251	2.30846	0	138		Up-regulated
DURANTE_ADULT_OLFACTORY_NEUROEPITHELIUM_DENDRITIC_CELLS	0.000103423	0.000435687	0.739097	2.30685	0	113		Up-regulated
CUI_DEVELOPING_HEART_C8_MACROPHAGE	0.00010019	0.000435687	0.70851	2.30214	0	273		Up-regulated
TRAVAGLINI_LUNG_NATURAL_KILLER_CELL	0.00010304	0.000435687	0.729045	2.28737	0	122		Up-regulated
FAN_EMBRYONIC_CTX_BIG_GROUPS_BRAIN_IMMUNE	0.000101958	0.000435687	0.721386	2.28687	0	148		Up-regulated
DESCARTES_FETAL_CEREBRUM_MICROGLIA	0.00010005	0.000435687	0.695786	2.27422	0	357		Up-regulated
DESCARTES_FETAL_STOMACH_MYELOID_CELLS	0.000108085	0.000435687	0.757315	2.27086	0	72		Up-regulated
DESCARTES_FETAL_PLACENTA_MYELOID_CELLS	0.000102396	0.000435687	0.712331	2.24926	0	134		Up-regulated
DESCARTES_MAIN_FETAL_THYMOCYTES	0.000108085	0.000435687	0.749424	2.2472	0	72		Up-regulated
DURANTE_ADULT_OLFACTORY_NEUROEPITHELIUM_RESPIRATORY_SECRETORY_CELLS	0.000127243	0.000444583	0.877963	2.22325	0	23		Up-regulated
HAY_BONE_MARROW_PLASMA_CELL	0.000106293	0.000435687	0.729227	2.21709	0	83		Up-regulated
DESCARTES_FETAL_ADRENAL_MYELOID_CELLS	0.000101833	0.000435687	0.697955	2.21564	0	152		Up-regulated
DURANTE_ADULT_OLFACTORY_NEUROEPITHELIUM_CD4_T_CELLS	0.0001239	0.000443594	0.848811	2.21484	0	27		Up-regulated
DESCARTES_FETAL_MUSCLE_MYELOID_CELLS	0.000103477	0.000435687	0.708724	2.21402	0	115		Up-regulated
DESCARTES_FETAL_HEART_ELF3_AGBL2_POSITIVE_CELLS	0.00011946	0.000435766	0.82054	2.21086	0	32		Up-regulated
DESCARTES_FETAL_KIDNEY_MYELOID_CELLS	0.000101823	0.000435687	0.69398	2.20447	0	155		Up-regulated
FAN_EMBRYONIC_CTX_BRAIN_MYELOID	0.000102354	0.000435687	0.695842	2.19806	0	135		Up-regulated
TRAVAGLINI_LUNG_NATURAL_KILLER_T_CELL	0.0001239	0.000443594	0.840639	2.19352	0	27		Up-regulated
DESCARTES_MAIN_FETAL_ANTIGEN_PRESENTING_CELLS	0.000105686	0.000435687	0.716377	2.19248	0	89		Up-regulated
AIZARANI_LIVER_C25_KUPFFER_CELLS_4	0.000101286	0.000435687	0.686263	2.192	0	173		Up-regulated
DURANTE_ADULT_OLFACTORY_NEUROEPITHELIUM_B_CELLS	0.00011946	0.000435766	0.81344	2.19173	0	32		Up-regulated
AIZARANI_LIVER_C2_KUPFFER_CELLS_1	0.000100847	0.000435687	0.680678	2.18742	0	196		Up-regulated
AIZARANI_LIVER_C8_RESIDENT_B_CELLS_1	0.000118231	0.000435766	0.800826	2.18519	0	35		Up-regulated
FAN_EMBRYONIC_CTX_BIG_GROUPS_MICROGLIA	0.00010008	0.000435687	0.662339	2.16548	0	362		Up-regulated
DESCARTES_FETAL_STOMACH_CILIATED_EPITHELIAL_CELLS	0.000101122	0.000435687	0.675463	2.16078	0	180		Up-regulated
HU_FETAL_RETINA_MICROGLIA	0.00010007	0.000435687	0.659871	2.15837	0	373		Up-regulated
DESCARTES_MAIN_FETAL_MYELOID_CELLS	0.000107135	0.000435687	0.71383	2.15649	0	78		Up-regulated
AIZARANI_LIVER_C22_RESIDENT_B_CELLS_2	0.00011946	0.000435766	0.799275	2.15357	0	32		Up-regulated
DESCARTES_FETAL_EYE_VASCULAR_ENDOTHELIAL_CELLS	0.00010686	0.000435687	0.71134	2.15176	0	79		Up-regulated
TRAVAGLINI_LUNG_MUCOUS_CELL	0.000103477	0.000435687	0.68825	2.15006	0	115		Up-regulated
DURANTE_ADULT_OLFACTORY_NEUROEPITHELIUM_MACROPHAGES	0.000106655	0.000435687	0.70735	2.1427	0	80		Up-regulated
CUI_DEVELOPING_HEART_C7_MAST_CELL	0.000102082	0.000435687	0.67405	2.13593	0	146		Up-regulated
AIZARANI_LIVER_C28_NK_NKT_CELLS_6	0.000104866	0.000435687	0.692679	2.13587	0	97		Up-regulated
AIZARANI_LIVER_C38_RESIDENT_B_CELLS_3	0.000127243	0.000444583	0.841874	2.13186	0	23		Up-regulated
AIZARANI_LIVER_C3_NK_NKT_CELLS_2	0.000101595	0.000435687	0.669468	2.12937	0	157		Up-regulated
DESCARTES_FETAL_ADRENAL_STROMAL_CELLS	0.000103972	0.000435687	0.683429	2.12263	0	106		Up-regulated
AIZARANI_LIVER_C6_KUPFFER_CELLS_2	0.000100594	0.000435687	0.656365	2.11826	0	223		Up-regulated
AIZARANI_LIVER_C23_KUPFFER_CELLS_3	0.000100664	0.000435687	0.656093	2.11458	0	215		Up-regulated
BUSSLINGER_GASTRIC_REG3A_POSITIVE_CELLS	0.000116782	0.000435766	0.760599	2.10944	0	39		Up-regulated
DESCARTES_FETAL_CEREBRUM_ASTROCYTES	0.000105619	0.000435687	0.688345	2.10792	0	90		Up-regulated
DESCARTES_FETAL_SPLEEN_MYELOID_CELLS	0.000103875	0.000435687	0.676664	2.10386	0	107		Up-regulated
TRAVAGLINI_LUNG_ALVEOLAR_EPITHELIAL_TYPE_2_CELL	0.000102838	0.000435687	0.667693	2.09888	0	126		Up-regulated
AIZARANI_LIVER_C18_NK_NKT_CELLS_5	0.000103167	0.000435687	0.667924	2.09313	0	119		Up-regulated
DESCARTES_FETAL_LIVER_MYELOID_CELLS	0.000101317	0.000435687	0.654976	2.0914	0	171		Up-regulated
DURANTE_ADULT_OLFACTORY_NEUROEPITHELIUM_FIBROBLASTS_STROMAL_CELLS	0.000106655	0.000435687	0.689406	2.08835	0	80		Up-regulated
DESCARTES_FETAL_LUNG_CILIATED_EPITHELIAL_CELLS	0.000100271	0.000435687	0.642998	2.08699	0	265		Up-regulated
CUI_DEVELOPING_HEART_COMPACT_VENTRICULAR_CARDIOMYOCYTE	0.000111545	0.000435766	0.709488	2.06152	0	55		Up-regulated
DESCARTES_FETAL_PANCREAS_CCL19_CCL21_POSITIVE_CELLS	0.000117578	0.000435766	0.748301	2.05537	0	36		Up-regulated
DURANTE_ADULT_OLFACTORY_NEUROEPITHELIUM_BOWMANS_GLAND	0.00012604	0.000444583	0.801773	2.04799	0	24		Up-regulated
ZHENG_CORD_BLOOD_C10_MULTILYMPHOID_PROGENITOR	0.000105787	0.000435687	0.660613	2.01716	0	87		Up-regulated
GAUTAM_EYE_IRIS_CILIARY_BODY_MONOCYTES	0.000102912	0.000435687	0.640427	2.01195	0	125		Up-regulated
TRAVAGLINI_LUNG_ALVEOLAR_FIBROBLAST_CELL	0.000101595	0.000435687	0.631898	2.00987	0	157		Up-regulated
TRAVAGLINI_LUNG_NONCLASSICAL_MONOCYTE_CELL	0.000101163	0.000435687	0.627938	2.00717	0	176		Up-regulated
AIZARANI_LIVER_C32_MVECS_3	0.000102955	0.000435687	0.638874	2.00617	0	124		Up-regulated
GAO_LARGE_INTESTINE_24W_C1_DCLK1POS_PROGENITOR	0.0001048	0.000435687	0.649972	2.00586	0	98		Up-regulated
AIZARANI_LIVER_C17_HEPATOCYTES_3	0.000110132	0.000435687	0.67845	1.99329	0	60		Up-regulated
AIZARANI_LIVER_C21_STELLATE_CELLS_1	0.000100918	0.000435687	0.61914	1.98766	0	192		Up-regulated
DURANTE_ADULT_OLFACTORY_NEUROEPITHELIUM_MAST_CELLS	0.000108331	0.000435687	0.661401	1.97767	0	70		Up-regulated
CUI_DEVELOPING_HEART_C3_FIBROBLAST_LIKE_CELL	0.000103477	0.000435687	0.63121	1.97187	0	115		Up-regulated
TRAVAGLINI_LUNG_VEIN_CELL	0.000117247	0.000435766	0.709537	1.9562	0	37		Up-regulated
DESCARTES_MAIN_FETAL_MICROGLIA	0.000102354	0.000435687	0.618922	1.95508	0	135		Up-regulated
CUI_DEVELOPING_HEART_VALVAR_ENDOTHELIAL_CELL	0.000102575	0.000435687	0.62062	1.95414	0	129		Up-regulated
DURANTE_ADULT_OLFACTORY_NEUROEPITHELIUM_PERICYTES	0.000107377	0.000435687	0.646137	1.9484	0	77		Up-regulated
CUI_DEVELOPING_HEART_SMOOTH_MUSCLE_CELL	0.000113973	0.000435766	0.684057	1.94258	0	46		Up-regulated
DESCARTES_FETAL_ADRENAL_VASCULAR_ENDOTHELIAL_CELLS	0.000104646	0.000435687	0.627199	1.93792	0	100		Up-regulated
BUSSLINGER_ESOPHAGEAL_DENDRITIC_CELLS	0.000100654	0.000435687	0.60091	1.93634	0	211		Up-regulated
DESCARTES_FETAL_STOMACH_VASCULAR_ENDOTHELIAL_CELLS	0.00012604	0.000444583	0.755782	1.93052	0	24		Up-regulated
HAY_BONE_MARROW_MONOCYTE	0.000100654	0.000435687	0.595612	1.91927	0	211		Up-regulated
DESCARTES_FETAL_KIDNEY_STROMAL_CELLS	0.000104504	0.000435687	0.616371	1.90595	0	101		Up-regulated
DESCARTES_FETAL_KIDNEY_VASCULAR_ENDOTHELIAL_CELLS	0.000108613	0.000435687	0.637147	1.89768	0	67		Up-regulated
DESCARTES_FETAL_EYE_STROMAL_CELLS	0.000107135	0.000435687	0.624068	1.88532	0	78		Up-regulated
TRAVAGLINI_LUNG_ADVENTITIAL_FIBROBLAST_CELL	0.00010015	0.000435687	0.57863	1.88256	0	288		Up-regulated
ZHENG_CORD_BLOOD_C6_HSC_MULTIPOTENT_PROGENITOR	0.000105619	0.000435687	0.612316	1.87509	0	90		Up-regulated
DESCARTES_FETAL_MUSCLE_VASCULAR_ENDOTHELIAL_CELLS	0.000113379	0.000435766	0.655639	1.87224	0	48		Up-regulated
DESCARTES_FETAL_LIVER_VASCULAR_ENDOTHELIAL_CELLS	0.000104866	0.000435687	0.606678	1.87068	0	97		Up-regulated
DURANTE_ADULT_OLFACTORY_NEUROEPITHELIUM_RESPIRATORY_CILIATED_CELLS	0.000103402	0.000435687	0.598227	1.87061	0	116		Up-regulated
TRAVAGLINI_LUNG_CLASSICAL_MONOCYTE_CELL	0.000100321	0.000435687	0.576229	1.86943	0	261		Up-regulated
DESCARTES_FETAL_INTESTINE_STROMAL_CELLS	0.000371701	0.00115907	0.716146	1.86867	2	27		Up-regulated
HAY_BONE_MARROW_NK_CELLS	0.0001001	0.000435687	0.572521	1.86806	0	325		Up-regulated
DURANTE_ADULT_OLFACTORY_NEUROEPITHELIUM_VASCULAR_SMOOTH_MUSCLE_CELLS	0.000105731	0.000435687	0.608037	1.85965	0	88		Up-regulated
CUI_DEVELOPING_HEART_CORONARY_VASCULAR_ENDOTHELIAL_CELL	0.000234494	0.000772765	0.673404	1.85658	1	37		Up-regulated
DESCARTES_FETAL_LUNG_LYMPHATIC_ENDOTHELIAL_CELLS	0.000476134	0.00146892	0.68478	1.85439	3	33		Up-regulated
TRAVAGLINI_LUNG_GOBLET_CELL	0.000102145	0.000435687	0.584064	1.8488	0	143		Up-regulated
DURANTE_ADULT_OLFACTORY_NEUROEPITHELIUM_SUSTENTACULAR_CELLS	0.000233836	0.000772765	0.667734	1.84727	1	38		Up-regulated
DESCARTES_FETAL_THYMUS_VASCULAR_ENDOTHELIAL_CELLS	0.000102912	0.000435687	0.586062	1.83968	0	123		Up-regulated
GAO_ESOPHAGUS_25W_C1_CILIATED_EPITHELIAL_CELLS	0.00010007	0.000435687	0.562706	1.83873	0	347		Up-regulated
DESCARTES_FETAL_CEREBRUM_SKOR2_NPSR1_POSITIVE_CELLS	0.000622587	0.00186134	0.707137	1.83039	4	26		Up-regulated
DESCARTES_FETAL_PANCREAS_LYMPHATIC_ENDOTHELIAL_CELLS	0.000230867	0.000769556	0.652572	1.82845	1	42		Up-regulated
TRAVAGLINI_LUNG_NEUTROPHIL_CELL	0.00010011	0.000435687	0.559214	1.82505	0	329		Up-regulated
DESCARTES_FETAL_PLACENTA_IGFBP1_DKK1_POSITIVE_CELLS	0.000105731	0.000435687	0.594121	1.81709	0	88		Up-regulated
AIZARANI_LIVER_C13_LSECS_2	0.000100241	0.000435687	0.559097	1.81577	0	270		Up-regulated
ZHENG_CORD_BLOOD_C8_PUTATIVE_LYMPHOID_PRIMED_MULTIPOTENT_PROGENITOR_2	0.000106417	0.000435687	0.5938	1.80241	0	82		Up-regulated
DESCARTES_MAIN_FETAL_IGFBP1_DKK1_POSITIVE_CELLS	0.000102575	0.000435687	0.571848	1.80057	0	129		Up-regulated
DESCARTES_FETAL_MUSCLE_STROMAL_CELLS	0.000110424	0.000435687	0.612604	1.79571	0	59		Up-regulated
MURARO_PANCREAS_ENDOTHELIAL_CELL	0.00010005	0.000435687	0.548568	1.79296	0	356		Up-regulated
DESCARTES_FETAL_PANCREAS_VASCULAR_ENDOTHELIAL_CELLS	0.0003463	0.0010857	0.638178	1.78812	2	42		Up-regulated
RUBENSTEIN_SKELETAL_MUSCLE_ENDOTHELIAL_CELLS	0.000102396	0.000435687	0.56568	1.7862	0	134		Up-regulated
RUBENSTEIN_SKELETAL_MUSCLE_FAP_CELLS	0.000101276	0.000435687	0.558904	1.78526	0	174		Up-regulated
CUI_DEVELOPING_HEART_VASCULAR_ENDOTHELIAL_CELL	0.000100929	0.000435687	0.555391	1.77976	0	185		Up-regulated
CUI_DEVELOPING_HEART_C5_VALVAR_CELL	0.000100918	0.000435687	0.553937	1.77792	0	190		Up-regulated
DESCARTES_FETAL_HEART_MEGAKARYOCYTES	0.000110047	0.000435687	0.598647	1.76138	0	61		Up-regulated
DESCARTES_FETAL_LUNG_STROMAL_CELLS	0.00146933	0.00409716	0.665476	1.75853	11	29		Up-regulated
TRAVAGLINI_LUNG_PLASMACYTOID_DENDRITIC_CELL	0.000104646	0.000435687	0.566591	1.75065	0	100		Up-regulated
DESCARTES_FETAL_ADRENAL_MEGAKARYOCYTES	0.000110047	0.000435687	0.594449	1.74903	0	61		Up-regulated
AIZARANI_LIVER_C10_MVECS_1	0.000100271	0.000435687	0.538564	1.7482	0	266		Up-regulated
TRAVAGLINI_LUNG_MYOFIBROBLAST_CELL	0.000110047	0.000435687	0.5921	1.74212	0	61		Up-regulated
DESCARTES_FETAL_PANCREAS_DUCTAL_CELLS	0.000107377	0.000435687	0.577559	1.74161	0	77		Up-regulated
ZHENG_CORD_BLOOD_C5_SIMILAR_TO_HSC_C6_PUTATIVE_ALTERED_METABOLIC_STATE	0.00021645	0.000725671	0.579026	1.73399	1	71		Up-regulated
DESCARTES_MAIN_FETAL_MEGAKARYOCYTES	0.000102281	0.000435687	0.547588	1.73191	0	142		Up-regulated
DESCARTES_FETAL_THYMUS_STROMAL_CELLS	0.00010248	0.000435687	0.547904	1.7277	0	132		Up-regulated
TRAVAGLINI_LUNG_ARTERY_CELL	0.000102596	0.000435687	0.545497	1.71705	0	128		Up-regulated
DESCARTES_MAIN_FETAL_MESOTHELIAL_CELLS	0.00395049	0.00973862	0.713579	1.71349	29	17		Up-regulated
DESCARTES_FETAL_LIVER_MEGAKARYOCYTES	0.000105241	0.000435687	0.557958	1.71295	0	92		Up-regulated
CUI_DEVELOPING_HEART_C4_ENDOTHELIAL_CELL	0.000102145	0.000435687	0.540182	1.70989	0	143		Up-regulated
GAUTAM_EYE_IRIS_CILIARY_BODY_ACTIVATED_T_CELLS	0.000102912	0.000435687	0.540747	1.6988	0	125		Up-regulated
GAUTAM_EYE_CHOROID_SCLERA_MONOCYTES	0.00010248	0.000435687	0.538654	1.69853	0	132		Up-regulated
TRAVAGLINI_LUNG_LIPOFIBROBLAST_CELL	0.000102281	0.000435687	0.533424	1.68711	0	142		Up-regulated
DESCARTES_MAIN_FETAL_ACINAR_CELLS	0.00521695	0.012452	0.665334	1.68481	40	23		Up-regulated
DESCARTES_MAIN_FETAL_BIPOLAR_CELLS	0.00575648	0.0134627	0.653336	1.68148	45	25		Up-regulated
DESCARTES_MAIN_FETAL_BRONCHIOLAR_AND_ALVEOLAR_EPITHELIAL_CELLS	0.0042378	0.010371	0.631401	1.68062	34	30		Up-regulated
DESCARTES_FETAL_PLACENTA_STROMAL_CELLS	0.00364491	0.00907318	0.610962	1.67814	30	36		Up-regulated
AIZARANI_LIVER_C29_MVECS_2	0.00010015	0.000435687	0.511293	1.6657	0	309		Up-regulated
DURANTE_ADULT_OLFACTORY_NEUROEPITHELIUM_OLFACTORY_ENSHEATHING_GLIA	0.000314399	0.000991042	0.538313	1.66127	2	98		Up-regulated
TRAVAGLINI_LUNG_LYMPHATIC_CELL	0.000100746	0.000435687	0.515997	1.66052	0	203		Up-regulated
DESCARTES_FETAL_INTESTINE_MESOTHELIAL_CELLS	0.00201748	0.00544252	0.572511	1.65851	17	54		Up-regulated
FAN_EMBRYONIC_CTX_ASTROCYTE_2	0.000102659	0.000435687	0.525464	1.65495	0	130		Up-regulated
MENON_FETAL_KIDNEY_9_ENDOTHELIAL_CELLS	0.000522521	0.00158671	0.533615	1.65005	4	101		Up-regulated
HAY_BONE_MARROW_NAIVE_T_CELL	0.00010006	0.000435687	0.50321	1.64662	0	377		Up-regulated
FAN_EMBRYONIC_CTX_BIG_GROUPS_BRAIN_ENDOTHELIAL	0.00010007	0.000435687	0.503662	1.64612	0	358		Up-regulated
TRAVAGLINI_LUNG_CAPILLARY_INTERMEDIATE_1_CELL	0.000101595	0.000435687	0.514964	1.63794	0	157		Up-regulated
GAUTAM_EYE_IRIS_CILIARY_BODY_MEG3_HIGH_FIBROBLASTS	0.000732524	0.00215667	0.529308	1.63546	6	100		Up-regulated
DESCARTES_MAIN_FETAL_LYMPHATIC_ENDOTHELIAL_CELLS	0.00229558	0.00605238	0.55303	1.63506	20	63		Up-regulated
CUI_DEVELOPING_HEART_C6_EPICARDIAL_CELL	0.000202224	0.000685908	0.510477	1.63302	1	179		Up-regulated
DESCARTES_MAIN_FETAL_SMOOTH_MUSCLE_CELLS	0.00717225	0.0163134	0.59153	1.62477	60	36		Up-regulated
DESCARTES_FETAL_PLACENTA_MEGAKARYOCYTES	0.000305468	0.000973469	0.507134	1.61094	2	155		Up-regulated
LAKE_ADULT_KIDNEY_C26_MESANGIAL_CELLS	0.000303859	0.000973469	0.502768	1.6059	2	173		Up-regulated
DESCARTES_FETAL_EYE_RETINAL_PIGMENT_CELLS	0.00752222	0.0168451	0.565189	1.60502	65	46		Up-regulated
GAO_SMALL_INTESTINE_24W_C4_ENTEROCYTE_PROGENITOR_SUBTYPE_2	0.00349116	0.00876569	0.54119	1.60267	31	64		Up-regulated
DESCARTES_FETAL_LIVER_MESOTHELIAL_CELLS	0.000201147	0.000685908	0.490469	1.58433	1	229		Up-regulated
LAKE_ADULT_KIDNEY_C29_UNKNOWN_NOVEL_PT_CFH_POS_SUBPOPULATION_S2	0.00300655	0.00771592	0.52499	1.58309	27	77		Up-regulated
FAN_OVARY_CL7_ANGEIOGENIC_ENDOTHELIAL_CELL	0.000100371	0.000435687	0.485776	1.57441	0	248		Up-regulated
DESCARTES_FETAL_PLACENTA_PAEP_MECOM_POSITIVE_CELLS	0.00061703	0.00185429	0.499508	1.57019	5	126		Up-regulated
DESCARTES_FETAL_LIVER_STELLATE_CELLS	0.00229573	0.00605238	0.501529	1.55307	21	102		Up-regulated
FAN_EMBRYONIC_CTX_ASTROCYTE_1	0.00819851	0.0180804	0.524294	1.5501	74	63		Up-regulated
FAN_EMBRYONIC_CTX_EX_4_EXCITATORY_NEURON	0.0012309	0.00353425	0.491616	1.54794	11	129		Up-regulated
DESCARTES_FETAL_ADRENAL_SCHWANN_CELLS	0.00774602	0.0172796	0.52226	1.54661	70	64		Up-regulated
TRAVAGLINI_LUNG_ALVEOLAR_EPITHELIAL_TYPE_1_CELL	0.00010005	0.000435687	0.467522	1.52992	0	381		Up-regulated
DESCARTES_FETAL_EYE_CORNEAL_AND_CONJUNCTIVAL_EPITHELIAL_CELLS	0.000502816	0.00154018	0.467184	1.50901	4	228		Up-regulated
FAN_OVARY_CL16_LYMPHATIC_ENDOTHELIAL_CELL	0.000603561	0.00182326	0.466551	1.50644	5	226		Up-regulated
DESCARTES_FETAL_CEREBRUM_MEGAKARYOCYTES	0.000200321	0.000685908	0.459978	1.49876	1	313		Up-regulated
MANNO_MIDBRAIN_NEUROTYPES_HRGL1	0.00010016	0.000435687	0.459682	1.49646	0	300		Up-regulated
TRAVAGLINI_LUNG_BRONCHIAL_VESSEL_2_CELL	0.000401083	0.001244	0.461039	1.4964	3	265		Up-regulated
LAKE_ADULT_KIDNEY_C27_VASCULAR_SMOOTH_MUSCLE_CELLS_AND_PERICYTES	0.00336391	0.00851996	0.46356	1.4699	32	149		Up-regulated
HU_FETAL_RETINA_FIBROBLAST	0.00020014	0.000685908	0.448724	1.46747	1	370		Up-regulated
DESCARTES_MAIN_FETAL_PAEP_MECOM_POSITIVE_CELLS	0.00922471	0.0200387	0.468193	1.45826	88	110		Up-regulated
DESCARTES_FETAL_INTESTINE_INTESTINAL_EPITHELIAL_CELLS	0.00677131	0.0156469	0.460918	1.45082	65	128		Up-regulated
GAO_LARGE_INTESTINE_ADULT_CE_OLFM4HIGH_STEM_CELL	0.000701825	0.00207683	0.444432	1.44295	6	267		Up-regulated
BUSSLINGER_DUODENAL_EARLY_IMMATURE_ENTEROCYTES	0.0252632	0.0486798	-0.299986	-1.34443	11	96		Down-regulated
BUSSLINGER_GASTRIC_PARIETAL_CELLS	0.0169492	0.0341337	-0.286225	-1.44592	0	229		Down-regulated
DESCARTES_FETAL_INTESTINE_ENS_NEURONS	0.021692	0.0423614	-0.350484	-1.46114	19	60		Down-regulated
DESCARTES_FETAL_LUNG_VISCERAL_NEURONS	0.0153846	0.031309	-0.329588	-1.46801	8	84		Down-regulated
MENON_FETAL_KIDNEY_0_CAP_MESENCHYME_CELLS	0.0115321	0.0243223	-0.336558	-1.48839	6	81		Down-regulated
MENON_FETAL_KIDNEY_7_LOOPOF_HENLE_CELLS_DISTAL	0.0212766	0.0417597	-0.297504	-1.49715	0	237		Down-regulated
DESCARTES_FETAL_LUNG_SQUAMOUS_EPITHELIAL_CELLS	0.00877193	0.0191268	-0.306629	-1.50249	0	177		Down-regulated
LAKE_ADULT_KIDNEY_C7_PROXIMAL_TUBULE_EPITHELIAL_CELLS_S3	0.00746269	0.0168394	-0.322951	-1.50871	1	127		Down-regulated
DESCARTES_MAIN_FETAL_CLC_IL5RA_POSITIVE_CELLS	0.00581395	0.0135425	-0.314412	-1.51246	0	156		Down-regulated
GAUTAM_EYE_IRIS_CILIARY_BODY_MELANOCYTES	0.0204082	0.0405368	-0.302216	-1.52956	0	234		Down-regulated
BUSSLINGER_ESOPHAGEAL_LATE_SUPRABASAL_CELLS	0.00746269	0.0168394	-0.332874	-1.55507	1	127		Down-regulated
DESCARTES_MAIN_FETAL_ELF3_AGBL2_POSITIVE_CELLS	0.00480769	0.0115704	-0.352884	-1.67097	0	144		Down-regulated
BUSSLINGER_GASTRIC_PPP1R1B_POSITIVE_CELLS	0.00328947	0.00836796	-0.367981	-1.71739	0	120		Down-regulated
ZHONG_PFC_C1_NEUROD1_POS_EXCITATORY_NEURON	0.0166113	0.0335699	-0.571569	-1.74022	39	17		Down-regulated
DESCARTES_MAIN_FETAL_SQUAMOUS_EPITHELIAL_CELLS	0.00364299	0.00907318	-0.415695	-1.85922	1	87		Down-regulated
FAN_OVARY_CL0_XBP1_SELK_HIGH_STROMAL_CELL	0.00444444	0.0107407	-0.393175	-1.86242	0	142		Down-regulated
BUSSLINGER_ESOPHAGEAL_PROLIFERATING_BASAL_CELLS	0.00129702	0.0036876	-0.455311	-1.96236	0	70		Down-regulated
GAUTAM_EYE_CHOROID_SCLERA_MELANOCYTES	0.00444444	0.0107407	-0.414891	-1.96529	0	142		Down-regulated
DESCARTES_FETAL_STOMACH_SQUAMOUS_EPITHELIAL_CELLS	0.00096432	0.00279653	-0.485142	-1.98331	0	55		Down-regulated
HAY_BONE_MARROW_EARLY_ERYTHROBLAST	0.00193798	0.00525248	-0.450629	-2.02591	0	91		Down-regulated
MENON_FETAL_KIDNEY_1_EMBRYONIC_RED_BLOOD_CELLS	0.00217391	0.00578381	-0.472668	-2.1343	0	98		Down-regulated
ZHONG_PFC_C8_ORG_PROLIFERATING	0.00114155	0.00329403	-0.530016	-2.21967	0	62		Down-regulated
MANNO_MIDBRAIN_NEUROTYPES_BASAL	0.00145138	0.00407173	-0.546159	-2.3954	0	77		Down-regulated
BUSSLINGER_DUODENAL_TRANSIT_AMPLIFYING_CELLS	0.011236	0.0237841	-0.492692	-2.40206	0	187		Down-regulated
TRAVAGLINI_LUNG_PROLIFERATING_NK_T_CELL	0.00346021	0.00872574	-0.514865	-2.41261	0	124		Down-regulated
BUSSLINGER_ESOPHAGEAL_EARLY_SUPRABASAL_CELLS	0.0015528	0.00430114	-0.554504	-2.44013	0	79		Down-regulated
GAO_LARGE_INTESTINE_ADULT_CH_MKI67HIGH_CELLS	0.00210526	0.00565302	-0.559777	-2.50873	0	96		Down-regulated
ZHONG_PFC_C1_MICROGLIA	0.025	0.0483333	-0.502267	-2.56423	0	253		Down-regulated
ZHONG_PFC_C1_OPC	0.0212766	0.0417597	-0.51498	-2.60436	0	235		Down-regulated
FAN_EMBRYONIC_CTX_NSC_2	0.0188679	0.0376062	-0.518036	-2.6086	0	231		Down-regulated
ZHONG_PFC_MAJOR_TYPES_NPCS	0.00442478	0.0107407	-0.560343	-2.63016	0	137		Down-regulated
ZHONG_PFC_C2_UNKNOWN_NPC	0.00133333	0.00377236	-0.61297	-2.66025	0	72		Down-regulated
FAN_EMBRYONIC_CTX_MICROGLIA_1	0.00561798	0.0132456	-0.599833	-2.86837	0	154		Down-regulated

## Sheet: Tx100 igA DGEA
logFC	AveExpr	t	P.Value	adj.P.Val	B	coef	gene_id
2.06728	-3.15929	4.22684	3.6869e-05	0.192315	-0.984385	low_igA - high_igA	PMP2
-0.432692	5.21927	-4.2061	4.00993e-05	0.192315	1.96608	low_igA - high_igA	NUP93
1.26276	1.76668	4.14984	5.02821e-05	0.192315	1.16558	low_igA - high_igA	NRN1
0.410331	3.31496	4.13765	5.27915e-05	0.192315	1.63984	low_igA - high_igA	CCNJ
-0.384232	4.5797	-4.09025	6.37421e-05	0.192315	1.55045	low_igA - high_igA	TRMT2A
0.897366	2.42382	4.08642	6.47163e-05	0.192315	1.30743	low_igA - high_igA	GRIP1
1.10488	0.540837	3.97576	9.98205e-05	0.221768	0.448876	low_igA - high_igA	TBC1D3
1.68957	-0.837146	3.96443	0.000104299	0.221768	-0.518917	low_igA - high_igA	FOXD1
1.42241	0.836485	3.94611	0.000111941	0.221768	0.305368	low_igA - high_igA	BCHE
0.31926	2.55921	3.86197	0.000154428	0.275345	0.635201	low_igA - high_igA	SGF29
-0.71819	2.26616	-3.80886	0.000188691	0.305851	0.437363	low_igA - high_igA	ARHGEF39
0.454862	1.56546	3.76939	0.000218695	0.324944	0.158167	low_igA - high_igA	ADPRM
0.249764	6.07513	3.70641	0.00027609	0.369883	0.245579	low_igA - high_igA	APC
1.9653	-1.62392	3.68472	0.000298966	0.369883	-1.35088	low_igA - high_igA	HOXD10
0.939124	1.98883	3.67377	0.000311175	0.369883	-0.0485668	low_igA - high_igA	BEX2
-0.392501	4.87732	-3.64028	0.000351526	0.371266	0.0394774	low_igA - high_igA	ATAD3B
-0.998625	-0.961991	-3.63035	0.0003644	0.371266	-0.545306	low_igA - high_igA	DNAH8
0.555074	2.89829	3.60966	0.000392681	0.371266	-0.114194	low_igA - high_igA	C5orf30
-0.672058	0.87114	-3.60433	0.000400295	0.371266	-0.384716	low_igA - high_igA	ADPRHL1
-0.843805	3.67618	-3.56066	0.000468095	0.371266	-0.199986	low_igA - high_igA	IRF4
-1.42043	1.65195	-3.55998	0.000469239	0.371266	-0.213908	low_igA - high_igA	AGR3
0.339451	3.70165	3.55759	0.000473255	0.371266	-0.207995	low_igA - high_igA	CCDC92
-0.900757	2.57758	-3.54143	0.000501278	0.371266	-0.309783	low_igA - high_igA	H2BC6
0.496897	1.72278	3.5331	0.000516317	0.371266	-0.454634	low_igA - high_igA	MORN4
0.660194	2.22873	3.52507	0.000531206	0.371266	-0.435921	low_igA - high_igA	C3orf67
-0.321745	3.84724	-3.50773	0.000564784	0.371266	-0.360528	low_igA - high_igA	TSEN54
0.69811	2.91772	3.50143	0.00057745	0.371266	-0.423896	low_igA - high_igA	CSRP2
1.69833	-2.69819	3.4987	0.000583031	0.371266	-2.02038	low_igA - high_igA	HOXD11
-0.820152	2.33462	-3.45574	0.000677739	0.394689	-0.540344	low_igA - high_igA	LAX1
0.784193	2.53505	3.45103	0.000688958	0.394689	-0.611287	low_igA - high_igA	GPAT3
-1.23784	2.2953	-3.44907	0.000693673	0.394689	-0.537723	low_igA - high_igA	MS4A1
0.832389	4.12809	3.42853	0.000744974	0.394689	-0.596639	low_igA - high_igA	KCNK1
-0.862091	3.45226	-3.42588	0.000751854	0.394689	-0.60466	low_igA - high_igA	H3C3
-0.749766	3.15386	-3.40789	0.000800111	0.394689	-0.657384	low_igA - high_igA	LRG1
-0.77614	1.21218	-3.40242	0.000815349	0.394689	-0.809598	low_igA - high_igA	MEI1
1.48682	-1.04385	3.40174	0.000817254	0.394689	-1.57706	low_igA - high_igA	RGS6
-0.705966	3.91915	-3.39409	0.000839056	0.394689	-0.711144	low_igA - high_igA	KCNA3
-0.267735	4.23325	-3.39336	0.000841177	0.394689	-0.711189	low_igA - high_igA	DPAGT1
-1.13161	1.08917	-3.37683	0.000890297	0.39769	-0.849703	low_igA - high_igA	ERBB4
0.387645	3.8293	3.37548	0.000894416	0.39769	-0.751988	low_igA - high_igA	TLCD3A
2.01958	-2.9588	3.369	0.000914486	0.39769	-2.34608	low_igA - high_igA	HOXD13
0.648548	2.87815	3.35826	0.000948636	0.399179	-0.820339	low_igA - high_igA	PAQR5
2.0851	-3.08936	3.3415	0.00100436	0.399179	-2.438	low_igA - high_igA	EN1
0.776201	2.97705	3.33573	0.00102425	0.399179	-0.891203	low_igA - high_igA	NDRG4
0.974469	4.06404	3.33255	0.00103538	0.399179	-0.876013	low_igA - high_igA	FABP5
-0.514191	-0.423751	-3.33092	0.00104112	0.399179	-1.39237	low_igA - high_igA	UBAC2-AS1
-1.17794	2.96099	-3.32149	0.0010749	0.399179	-0.907527	low_igA - high_igA	MZB1
0.727463	1.69871	3.31734	0.00109008	0.399179	-1.02036	low_igA - high_igA	CIART
-0.743525	1.92575	-3.30935	0.00111992	0.399179	-0.978526	low_igA - high_igA	CPNE5
1.24889	-1.04535	3.30672	0.00112987	0.399179	-1.881	low_igA - high_igA	TMEM171
-1.09271	2.11055	-3.302	0.00114801	0.399179	-0.975338	low_igA - high_igA	CD79A
-0.362836	4.02743	-3.29245	0.00118548	0.399179	-1.00462	low_igA - high_igA	PASK
0.870205	1.8797	3.28022	0.00123518	0.399179	-1.10434	low_igA - high_igA	GLDN
0.660853	2.38479	3.26927	0.00128131	0.399179	-1.08722	low_igA - high_igA	PCDHGB6
-1.12807	0.816901	-3.26899	0.00128249	0.399179	-1.14495	low_igA - high_igA	ACKR1
0.936382	-0.0524524	3.26299	0.00130844	0.399179	-1.50639	low_igA - high_igA	DANT1
0.353944	1.36284	3.26143	0.00131527	0.399179	-1.2425	low_igA - high_igA	NUTM2A-AS1
-0.397747	1.02386	-3.25816	0.0013297	0.399179	-1.25104	low_igA - high_igA	PRORSD1P
-0.943677	-0.705197	-3.25535	0.00134221	0.399179	-1.5941	low_igA - high_igA	ESPNL
1.05374	-0.975869	3.25511	0.00134328	0.399179	-1.92497	low_igA - high_igA	LINC02006
1.22991	-1.92629	3.24905	0.00137066	0.400638	-2.24975	low_igA - high_igA	MIR924HG
-1.16262	0.254326	-3.23504	0.00143598	0.412959	-1.40034	low_igA - high_igA	SELE
-0.469812	3.9681	-3.22054	0.00150659	0.426388	-1.20768	low_igA - high_igA	NUAK2
0.234741	4.77955	3.20452	0.00158838	0.435759	-1.26952	low_igA - high_igA	OSBPL11
0.941792	-0.304115	3.20448	0.00158858	0.435759	-1.7705	low_igA - high_igA	NRG4
-0.576231	4.56688	-3.19903	0.00161732	0.436922	-1.28214	low_igA - high_igA	GNE
0.493877	4.65707	3.19372	0.00164581	0.437981	-1.29583	low_igA - high_igA	EMILIN2
-0.356112	3.66096	-3.18668	0.00168428	0.441627	-1.29473	low_igA - high_igA	RAB20
-0.311749	4.71904	-3.16814	0.00178956	0.444895	-1.37306	low_igA - high_igA	PCID2
-0.642125	4.95358	-3.16704	0.00179602	0.444895	-1.39146	low_igA - high_igA	PIM2
-0.79939	1.25131	-3.16637	0.00179996	0.444895	-1.3967	low_igA - high_igA	TLR10
0.32906	4.18594	3.15781	0.00185088	0.444895	-1.378	low_igA - high_igA	PNMA1
0.288289	5.00961	3.15661	0.00185814	0.444895	-1.41284	low_igA - high_igA	PGGT1B
0.210355	4.42949	3.14964	0.00190069	0.444895	-1.41576	low_igA - high_igA	WDR20
-0.58215	2.29234	-3.14807	0.00191045	0.444895	-1.39075	low_igA - high_igA	CCR2
-1.11791	1.26629	-3.14788	0.0019116	0.444895	-1.40345	low_igA - high_igA	PCP4L1
0.577035	3.21802	3.14632	0.00192131	0.444895	-1.39282	low_igA - high_igA	BEX4
-0.265885	2.65969	-3.13788	0.00197465	0.449133	-1.42069	low_igA - high_igA	PPCDC
-0.537487	2.68515	-3.13549	0.00198999	0.449133	-1.42523	low_igA - high_igA	RAB36
-0.335573	5.04767	-3.12876	0.00203381	0.449456	-1.49787	low_igA - high_igA	GPSM2
-0.908354	0.249823	-3.12464	0.00206108	0.449456	-1.62138	low_igA - high_igA	STAB2
0.656086	2.9578	3.12236	0.00207631	0.449456	-1.46117	low_igA - high_igA	MACROH2A2
0.230506	6.26295	3.11999	0.00209225	0.449456	-1.53534	low_igA - high_igA	PSEN1
1.05467	0.443773	3.11124	0.00215208	0.454223	-1.7789	low_igA - high_igA	FGF12
-0.46159	-1.00288	-3.10137	0.00222148	0.454223	-1.9915	low_igA - high_igA	SPATA1
1.91973	-1.47921	3.09552	0.00226359	0.454223	-2.34868	low_igA - high_igA	FOXI3
-0.947141	5.90738	-3.0945	0.00227101	0.454223	-1.59486	low_igA - high_igA	AGR2
-0.99329	0.563995	-3.09447	0.0022712	0.454223	-1.71086	low_igA - high_igA	FMO1
-1.36462	-0.509854	-3.08837	0.00231603	0.454223	-1.65241	low_igA - high_igA	KIAA0408
-0.732213	4.4656	-3.0881	0.00231807	0.454223	-1.59176	low_igA - high_igA	ALDH1A3
0.959479	-1.90235	3.08502	0.00234099	0.454223	-2.23518	low_igA - high_igA	CLEC4F
1.50131	3.72385	3.07903	0.00238627	0.454223	-1.57853	low_igA - high_igA	CXCL14
-0.636249	0.507057	-3.07855	0.00238992	0.454223	-1.79612	low_igA - high_igA	TFR2
-0.524774	3.08628	-3.07567	0.00241202	0.454223	-1.58672	low_igA - high_igA	CA13
1.70859	-0.478796	3.07403	0.00242468	0.454223	-2.15524	low_igA - high_igA	PCDHA11
-0.513446	1.93884	-3.06728	0.00247739	0.454223	-1.60228	low_igA - high_igA	GNA14
-0.351677	2.24516	-3.06669	0.00248205	0.454223	-1.61624	low_igA - high_igA	TMEM99
-0.371688	2.55013	-3.06486	0.00249657	0.454223	-1.61037	low_igA - high_igA	APTR
-0.964838	-0.351826	-3.05816	0.00255033	0.459317	-1.86439	low_igA - high_igA	TNFRSF17
-0.364359	3.21491	-3.05148	0.00260499	0.464469	-1.64342	low_igA - high_igA	CHEK2
-1.02905	3.26153	-3.03767	0.00272149	0.480438	-1.68141	low_igA - high_igA	CXCL1
0.649065	1.49563	3.02876	0.00279912	0.480521	-1.78609	low_igA - high_igA	OSCAR
-0.606127	2.95208	-3.02763	0.00280911	0.480521	-1.70679	low_igA - high_igA	H2BC10
0.868326	-1.14985	3.02616	0.00282216	0.480521	-2.27355	low_igA - high_igA	LOC100101148
0.695648	0.143736	3.02481	0.00283425	0.480521	-1.98126	low_igA - high_igA	GRID1
-0.672636	1.70992	-3.02122	0.00286647	0.480521	-1.74638	low_igA - high_igA	ZBP1
-1.00583	2.7716	-3.01691	0.00290557	0.480521	-1.74023	low_igA - high_igA	FCRL5
-0.281247	3.30228	-3.01454	0.00292736	0.480521	-1.74474	low_igA - high_igA	THAP7
0.454193	4.90388	3.01089	0.00296112	0.480521	-1.80341	low_igA - high_igA	BEX3
-0.459578	4.48846	-3.01052	0.00296452	0.480521	-1.80026	low_igA - high_igA	CREB3
0.889906	-0.370464	3.00365	0.00302915	0.481001	-2.13035	low_igA - high_igA	FFAR4
0.889254	-0.191448	3.00144	0.00305017	0.481001	-2.07058	low_igA - high_igA	PCDHA9
-0.975163	0.36	-2.99968	0.00306707	0.481001	-1.88484	low_igA - high_igA	FCRLA
0.250012	4.3475	2.9966	0.00309675	0.481001	-1.8287	low_igA - high_igA	MKNK1
-0.30827	4.89431	-2.99602	0.00310236	0.481001	-1.85271	low_igA - high_igA	TTF2
-0.401756	3.3412	-2.98942	0.00316707	0.4868	-1.81821	low_igA - high_igA	FKBP11
2.61232	-1.81863	2.98208	0.00324042	0.490108	-2.62456	low_igA - high_igA	UGT1A7
-0.838461	1.05088	-2.9803	0.00325846	0.490108	-1.86241	low_igA - high_igA	SPIB
-0.915094	2.61925	-2.97906	0.00327105	0.490108	-1.83012	low_igA - high_igA	ANKRD36BP2
-1.64574	4.30511	-2.96755	0.0033903	0.499694	-1.92447	low_igA - high_igA	LTF
-0.82681	3.29824	-2.96475	0.00341988	0.499694	-1.88372	low_igA - high_igA	CCL21
-1.07352	1.57116	-2.95839	0.00348805	0.499694	-1.90599	low_igA - high_igA	PLA2G2D
-1.47228	-2.12952	-2.95668	0.00350659	0.499694	-2.47647	low_igA - high_igA	PLA2G2A
0.662093	2.70182	2.94884	0.00359263	0.499694	-1.90901	low_igA - high_igA	MDGA1
0.46166	2.38741	2.94598	0.00362458	0.499694	-1.91972	low_igA - high_igA	LINC01138
0.999675	-0.790741	2.94182	0.00367138	0.499694	-2.33562	low_igA - high_igA	LOC101929322
0.219736	6.56749	2.94101	0.00368058	0.499694	-2.02519	low_igA - high_igA	TSPAN14
1.15789	1.62898	2.94069	0.00368424	0.499694	-2.02521	low_igA - high_igA	VSNL1
0.645821	-0.816057	2.93953	0.00369736	0.499694	-2.35083	low_igA - high_igA	GUSBP5
-0.672595	-0.461061	-2.93533	0.00374554	0.499694	-2.0459	low_igA - high_igA	ABCC6P1
0.300391	2.58673	2.93391	0.00376197	0.499694	-1.94253	low_igA - high_igA	DPCD
-0.953514	1.57097	-2.93071	0.00379921	0.499694	-1.95449	low_igA - high_igA	PAX5
-1.58992	-1.22249	-2.92839	0.0038264	0.499694	-2.26339	low_igA - high_igA	SLC5A8
-0.927767	0.877644	-2.92496	0.00386697	0.499694	-1.99308	low_igA - high_igA	WDR49
0.234971	3.92474	2.92271	0.00389379	0.499694	-2.00108	low_igA - high_igA	RABGGTA
0.717117	-1.37644	2.92143	0.00390911	0.499694	-2.58425	low_igA - high_igA	EDDM13
-1.21053	-1.0112	-2.91881	0.00394067	0.499694	-2.26844	low_igA - high_igA	FUT9
0.692409	3.02851	2.9174	0.00395774	0.499694	-1.98259	low_igA - high_igA	RAB6B
1.83914	-2.22003	2.91602	0.00397455	0.499694	-2.80166	low_igA - high_igA	LGALS7B
0.257862	4.71116	2.91542	0.00398181	0.499694	-2.04904	low_igA - high_igA	BTBD10
-0.784499	1.13645	-2.91078	0.00403881	0.499694	-2.03841	low_igA - high_igA	NUGGC
-0.392594	2.79177	-2.90954	0.00405417	0.499694	-2.0028	low_igA - high_igA	METRN
0.893619	1.61466	2.90814	0.00407162	0.499694	-2.08867	low_igA - high_igA	JAKMIP2
-1.74492	4.39979	-2.90766	0.00407763	0.499694	-2.08848	low_igA - high_igA	DMBT1
-0.284009	4.77062	-2.90675	0.00408894	0.499694	-2.08375	low_igA - high_igA	RBMXL1
-0.759436	1.94375	-2.90653	0.00409172	0.499694	-2.01231	low_igA - high_igA	CD27
0.689855	0.416689	2.90239	0.00414375	0.502567	-2.23517	low_igA - high_igA	CCDC144CP
1.74661	0.366942	2.89955	0.00417993	0.502567	-2.35973	low_igA - high_igA	SYT13
-0.475187	3.09451	-2.89794	0.00420052	0.502567	-2.05685	low_igA - high_igA	HSH2D
1.06535	2.09926	2.8958	0.00422799	0.502567	-2.075	low_igA - high_igA	FAM239A
-0.573386	1.97867	-2.89098	0.00429051	0.502864	-2.04737	low_igA - high_igA	TTC6
-0.346239	5.01227	-2.89094	0.00429108	0.502864	-2.13952	low_igA - high_igA	GBA2
0.485514	2.25764	2.8891	0.0043151	0.502864	-2.06605	low_igA - high_igA	PDCD2L
0.690244	2.10079	2.88684	0.00434489	0.503048	-2.06302	low_igA - high_igA	SLC47A1
-0.412962	2.67101	-2.87933	0.00444519	0.506137	-2.07565	low_igA - high_igA	HINT2
-0.258791	4.59316	-2.87582	0.00449287	0.506137	-2.16481	low_igA - high_igA	TMEM104
1.15209	0.896704	2.87474	0.00450757	0.506137	-2.23312	low_igA - high_igA	TRIM9
-0.281407	5.68511	-2.8712	0.00455619	0.506137	-2.20485	low_igA - high_igA	USP40
0.326749	7.0426	2.86857	0.00459267	0.506137	-2.21361	low_igA - high_igA	ABCC1
0.318538	5.44457	2.86005	0.00471246	0.506137	-2.22568	low_igA - high_igA	FGD4
1.33869	-1.87258	2.8596	0.00471881	0.506137	-2.79069	low_igA - high_igA	PTH2R
0.345954	5.68264	2.85781	0.00474447	0.506137	-2.23572	low_igA - high_igA	PPP2R5A
-0.370493	4.80042	-2.85769	0.00474612	0.506137	-2.22201	low_igA - high_igA	CASP10
-0.469527	2.6844	-2.85761	0.00474737	0.506137	-2.12941	low_igA - high_igA	GCAT
1.1988	3.00373	2.85309	0.00481242	0.506137	-2.13934	low_igA - high_igA	PRLR
-0.295475	2.58487	-2.85176	0.00483179	0.506137	-2.14216	low_igA - high_igA	SCLY
0.607658	1.57041	2.85043	0.00485116	0.506137	-2.17989	low_igA - high_igA	AADAT
0.237127	2.37569	2.8491	0.00487066	0.506137	-2.15159	low_igA - high_igA	ATPAF2
0.716654	2.98924	2.84891	0.00487354	0.506137	-2.14904	low_igA - high_igA	BDKRB2
-1.06705	-2.2017	-2.84644	0.00490983	0.506137	-2.47529	low_igA - high_igA	ORM2
-1.03348	-1.99007	-2.84604	0.00491577	0.506137	-2.59756	low_igA - high_igA	RSPO2
0.810664	-0.335489	2.84236	0.00497053	0.506137	-2.49349	low_igA - high_igA	LOC100419170
0.317288	5.40843	2.84021	0.00500278	0.506137	-2.26782	low_igA - high_igA	CEBPG
0.528572	0.851456	2.84016	0.00500341	0.506137	-2.25578	low_igA - high_igA	AGAP11
-0.405511	4.14198	-2.83989	0.00500744	0.506137	-2.23506	low_igA - high_igA	PLSCR4
-0.50253	3.60499	-2.83792	0.00503721	0.506137	-2.23005	low_igA - high_igA	TSPAN12
0.815313	0.143694	2.83695	0.00505198	0.506137	-2.39061	low_igA - high_igA	DIRC3
0.257541	5.46501	2.83689	0.00505285	0.506137	-2.28546	low_igA - high_igA	FEM1C
0.366293	5.68666	2.83366	0.00510211	0.506704	-2.29484	low_igA - high_igA	STK38L
-0.527295	1.91965	-2.83279	0.00511535	0.506704	-2.18879	low_igA - high_igA	HLA-DOB
-0.313891	1.59432	-2.83063	0.00514862	0.507181	-2.20657	low_igA - high_igA	PAXBP1-AS1
0.268439	2.00978	2.8275	0.00519705	0.509139	-2.2105	low_igA - high_igA	ZNF821
0.168197	6.74724	2.82559	0.00522683	0.509259	-2.32647	low_igA - high_igA	PAFAH1B1
-0.519038	1.27945	-2.82172	0.00528776	0.512395	-2.27162	low_igA - high_igA	FAM72B
-0.60617	0.473447	-2.81786	0.00534906	0.515534	-2.25718	low_igA - high_igA	ICAM4
0.699113	0.912773	2.81505	0.00539415	0.516099	-2.34021	low_igA - high_igA	PPP1R3G
0.251533	3.18343	2.81389	0.00541282	0.516099	-2.24104	low_igA - high_igA	STX8
0.296302	3.34117	2.80819	0.0055057	0.520481	-2.2595	low_igA - high_igA	CINP
0.588507	5.02225	2.80749	0.00551715	0.520481	-2.31072	low_igA - high_igA	SLC7A8
-0.396535	1.53692	-2.80199	0.00560817	0.522606	-2.2731	low_igA - high_igA	GPR18
0.225042	5.30105	2.80084	0.00562732	0.522606	-2.37329	low_igA - high_igA	SNX2
-0.467981	1.77271	-2.79943	0.00565104	0.522606	-2.26749	low_igA - high_igA	ZNF682
-0.703046	3.29217	-2.7981	0.00567341	0.522606	-2.32033	low_igA - high_igA	PTGDS
-0.685112	5.53132	-2.79574	0.00571337	0.522606	-2.39755	low_igA - high_igA	TENT5C
1.26991	-3.12895	2.79443	0.00573558	0.522606	-3.15818	low_igA - high_igA	PGLYRP3
0.302583	3.45226	2.79388	0.00574485	0.522606	-2.30833	low_igA - high_igA	JAZF1
0.248761	4.00224	2.78666	0.00586928	0.531215	-2.34829	low_igA - high_igA	NSUN3
0.440477	-0.259929	2.78294	0.0059342	0.533021	-2.54532	low_igA - high_igA	LOC730098
0.725293	-1.09889	2.7821	0.00594902	0.533021	-2.66876	low_igA - high_igA	JPH4
-0.508581	1.82429	-2.77304	0.00611034	0.54098	-2.33347	low_igA - high_igA	SPAG4
-0.597614	0.400291	-2.76314	0.0062912	0.54098	-2.41675	low_igA - high_igA	GAPT
0.257564	6.46219	2.75996	0.00635027	0.54098	-2.49303	low_igA - high_igA	ZMIZ1
1.00824	1.23042	2.75959	0.00635733	0.54098	-2.42263	low_igA - high_igA	PCOLCE2
1.2061	1.61466	2.75868	0.00637433	0.54098	-2.38527	low_igA - high_igA	PKHD1
0.17883	6.05687	2.75345	0.00647296	0.54098	-2.50815	low_igA - high_igA	ATG2B
0.268562	4.23456	2.752	0.00650049	0.54098	-2.4506	low_igA - high_igA	SUSD1
-0.802968	1.83141	-2.75113	0.00651726	0.54098	-2.38466	low_igA - high_igA	CCL19
1.43159	0.571718	2.74961	0.00654623	0.54098	-2.53809	low_igA - high_igA	NOS1
0.624084	4.02158	2.74901	0.00655777	0.54098	-2.42761	low_igA - high_igA	DERPC
0.282082	3.54482	2.74899	0.00655813	0.54098	-2.41584	low_igA - high_igA	TTC8
-1.74547	0.499639	-2.74864	0.00656493	0.54098	-2.45845	low_igA - high_igA	CHST9
-0.354664	3.62372	-2.7475	0.00658689	0.54098	-2.44367	low_igA - high_igA	FBF1
0.481605	2.16259	2.74685	0.00659951	0.54098	-2.3888	low_igA - high_igA	LIMS2
0.812213	1.06098	2.74672	0.00660193	0.54098	-2.45348	low_igA - high_igA	APOC2
0.513992	0.916547	2.7434	0.00666656	0.54098	-2.48409	low_igA - high_igA	BFSP1
[truncated: 17,615 more rows]

## Sheet: Tx100 igA GSEA
pathway	pval	padj	ES	NES	nMoreExtreme	size	leadingEdge	Enrichment
[truncated: 124 more rows]

[truncated: 35 more sheets: 100KGP Blood_vs_tumour, 100KGP TRAV blood vs tumour, 100KGP TRAV tumour vs pancan, 100KGP TRAV haemonc vs pancan, 100KGP TRAV mucosal vs pancan, 100KGP sex dimorp, 100KGP cancer vs prop match, 100KGP complete coxPH, 100KGP CoxPH Meta analysis, 100KGP eur pancan PLINK TCRA, 100KGP eur pancan PLINK IGH, 100KGP eur pancan PLINK TB, 100KGP eur normal PLINK TCRA, 100KGP eur normal PLINK IGH, 100KGP eur normal PLINK TB, 100KGP afr pancan PLINK TCRA, 100KGP afr pancan PLINK IGH, 100KGP afr pancan PLINK TB, 100KGP afr normal PLINK TCRA, 100KGP afr normal PLINK IGH …]
